# Supplementary material for: Controlled Amine-Borane Dehydropolymerization Enabled by Mechanistic Insight Using the Ir(tBu-POCOP)H2 Catalyst
Source: J Am Chem Soc. 2026 Jul 7;148(28):29669–83. doi: 10.1021/jacs.5c21118 (PMC13397567; doi:10.1021/jacs.5c21118)
Supplement: Supplementary file 1 [file ja5c21118_si_001.xyz]

1
(i) Small Molecules
X 0.0 0.0 0.0

11
H3BNH2Me
N  -0.00477  0.55345 -0.00004
B   1.40273 -0.30953  0.00009
C  -1.23637 -0.28574 -0.00004
H  -0.00743  1.17127 -0.82170
H   2.28713  0.53263  0.00007
H   1.36512 -0.97742  1.02234
H   1.36522 -0.97758 -1.02205
H  -0.00751  1.17139  0.82153
H  -1.20489 -0.92867 -0.89090
H  -1.20498 -0.92854  0.89091
H  -2.15471  0.32484 -0.00013

9
H2BNHMe
B  -1.37055  0.25351 -0.00007
N  -0.14561 -0.42014  0.00000
H  -0.13886 -1.44087  0.00007
H  -2.38704 -0.39475  0.00013
H  -1.37017  1.46038  0.00002
C   1.18980  0.17204  0.00002
H   1.09177  1.26801 -0.00005
H   1.76872 -0.12573  0.89415
H   1.76878 -0.12583 -0.89405

2
H2
H   0.00000  0.00000  0.37521
H   0.00000  0.00000 -0.37521

7
NH2Me
N   0.75717 -0.00000 -0.12904
H   1.14376 -0.81560  0.35953
C  -0.70736  0.00000  0.01802
H  -1.09981 -0.00004  1.06009
H  -1.12188  0.88659 -0.49194
H  -1.12190 -0.88654 -0.49201
H   1.14376  0.81560  0.35953

8
[NH3Me]+
N  -0.71438  0.00000  0.00000
H  -1.09441 -0.67845  0.68250
H  -1.09439  0.93030  0.24625
C   0.80519 -0.00000 -0.00000
H   1.15086 -1.00730 -0.26675
H   1.15089  0.73464 -0.73894
H   1.15090  0.27264  1.00571
H  -1.09438 -0.25185 -0.92878

4
BH3
B   0.00001  0.00000 -0.00001
H   0.61150 -1.03580  0.00002
H   0.59142  1.04739  0.00002
H  -1.20297 -0.01159  0.00002
 
1
(ii) Figure 8(a)
X 0.0 0.0 0.0

75
4
Ir -0.00001 -0.42486  0.01717
P   2.28908 -0.00561  0.01553
P  -2.28911 -0.00564  0.01562
O   2.41991  1.67026 -0.35279
C   1.19291  2.33569 -0.44278
O  -2.41998  1.67038 -0.35203
C  -0.00003  1.59330 -0.30799
C  -3.87685 -2.12735 -1.04737
H  -2.99548 -2.77556 -0.89438
H  -4.44599 -2.54954 -1.89655
H  -4.51852 -2.20192 -0.15345
C   3.17489 -0.04937  1.74616
C  -3.47482 -0.67260 -1.36976
C  -1.19298  2.33575 -0.44241
C   3.47499 -0.67309 -1.36944
C   2.87005 -1.41782  2.39459
H   1.77947 -1.55323  2.50215
H   3.31394 -1.45467  3.40706
H   3.29414 -2.26304  1.82292
C   3.87743 -2.12756 -1.04623
H   4.51942 -2.20133 -0.15246
H   4.44641 -2.55018 -1.89530
H   2.99634 -2.77599 -0.89248
C  -2.66969 -0.64068 -2.68814
H  -2.36254  0.38655 -2.94512
H  -3.31056 -1.02276 -3.50506
H  -1.75319 -1.24729 -2.63090
C  -1.21952  3.71993 -0.67737
H  -2.17915  4.23692 -0.76970
C   2.66996 -0.64214 -2.68791
H   1.75365 -1.24901 -2.63044
H   3.31103 -1.02441 -3.50457
H   2.36246  0.38486 -2.94543
C   2.51932  1.06897  2.58830
H   2.77105  2.06634  2.19485
H   2.89537  0.99987  3.62643
H   1.42229  0.96433  2.60524
C  -4.72935  0.20943 -1.56618
H  -5.45280  0.12383 -0.74382
H  -5.24383 -0.11110 -2.49155
H  -4.45408  1.26923 -1.68164
C  -4.69622  0.19384  1.71298
H  -5.06731  0.25982  2.75332
H  -5.25155 -0.62349  1.22422
H  -4.94711  1.14285  1.21273
C  -2.51978  1.06819  2.58868
H  -2.77175  2.06563  2.19555
H  -1.42271  0.96382  2.60559
H  -2.89581  0.99867  3.62678
C   4.69600  0.19482  1.71297
H   5.25152 -0.62252  1.22445
H   5.06704  0.26119  2.75330
H   4.94670  1.14375  1.21244
C  -2.86999 -1.41862  2.39423
H  -3.31404 -1.45589  3.40661
H  -1.77940 -1.55378  2.50193
H  -3.29379 -2.26376  1.82222
C  -3.17506 -0.05003  1.74617
C   4.72931  0.20916 -1.56625
H   4.45375  1.26880 -1.68254
H   5.24409 -0.11191 -2.49127
H   5.45259  0.12439 -0.74366
N   0.00018 -2.65684  0.36520
H   0.81528 -2.85589  0.95527
H  -0.81480 -2.85588  0.95545
C   1.21945  3.71987 -0.67774
H   2.17907  4.23682 -0.77036
C  -0.00004  4.40690 -0.79370
H  -0.00004  5.48627 -0.97641
C  -0.00004 -3.56908 -0.80668
H   0.88549 -3.35447 -1.42141
H  -0.88604 -3.35464 -1.42078
H   0.00017 -4.63631 -0.51455
H  -0.00004 -0.28876  1.69888
H   0.00007 -0.67608 -1.62569

75
TS(1-4)
Ir  0.00668  0.31844  0.11892
P  -2.26897 -0.09925  0.07032
P   2.29768  0.00723  0.06787
O  -2.37151 -1.64788 -0.70890
C  -1.14103 -2.26769 -0.92488
O   2.47156 -1.54114 -0.69918
C   0.04957 -1.55857 -0.65304
C   3.93851  2.30696 -0.36674
H   3.12387  2.87554  0.11538
H   4.42623  2.98155 -1.09472
H   4.68573  2.06098  0.40513
C  -3.12372 -0.54229  1.74349
C   3.42219  1.05380 -1.10552
C   1.27056 -2.21521 -0.91981
C  -3.43103  0.91153 -1.09263
C  -3.07500  0.67849  2.68695
H  -2.04425  1.05941  2.78530
H  -3.42546  0.37031  3.68963
H  -3.72414  1.50314  2.35078
C  -3.96908  2.14892 -0.34319
H  -4.69921  1.88252  0.43851
H  -4.48581  2.81028 -1.06340
H  -3.15681  2.73400  0.12142
C   2.51467  1.49354 -2.27821
H   2.12349  0.62515 -2.83374
H   3.11013  2.10649 -2.98109
H   1.65343  2.08690 -1.92880
C   1.31831 -3.53212 -1.40533
H   2.28596 -4.00878 -1.58675
C  -2.54396  1.38153 -2.26923
H  -1.70402  2.00361 -1.91819
H  -3.16418  1.97541 -2.96718
H  -2.12866  0.52716 -2.82939
C  -2.24933 -1.66859  2.34375
H  -2.27834 -2.58202  1.72883
H  -2.62915 -1.91763  3.35211
H  -1.19796 -1.34740  2.43963
C   4.60584  0.23924 -1.67065
H   5.33479 -0.04621 -0.89756
H   5.13747  0.85881 -2.41725
H   4.25750 -0.67752 -2.16989
C   4.63576 -0.83915  1.57666
H   5.01431 -1.20063  2.55118
H   5.29867 -0.01783  1.25728
H   4.72378 -1.66717  0.85457
C   2.34420 -1.53529  2.35841
H   2.40361 -2.45256  1.75137
H   1.28230 -1.25193  2.45737
H   2.73869 -1.76095  3.36664
C  -4.56846 -1.05200  1.57603
H  -5.26293 -0.25184  1.27060
H  -4.92880 -1.44104  2.54686
H  -4.62823 -1.87270  0.84278
C   3.07904  0.84587  2.67266
H   3.43982  0.56201  3.67885
H   2.03511  1.19039  2.76664
H   3.69831  1.68985  2.32803
C   3.17309 -0.38291  1.74306
C  -4.59474  0.06382 -1.64939
H  -4.22464 -0.84561 -2.14684
H  -5.14438  0.66644 -2.39674
H  -5.31402 -0.23673 -0.87299
N  -0.07466  3.46726  0.00013
H  -0.44674  3.17340  0.90901
H   0.93914  3.53706  0.12500
C  -1.12850 -3.58551 -1.41026
H  -2.07362 -4.10401 -1.59565
C   0.10955 -4.20727 -1.64873
H   0.13273 -5.23586 -2.02247
C  -0.63641  4.75554 -0.43472
H  -1.72454  4.64856 -0.58050
H  -0.20504  5.03201 -1.41159
H  -0.47189  5.60635  0.26113
H  -0.01104  1.08743  1.65490
H   0.00537  0.40998 -1.47184

68
1
C  -0.00000  4.30331 -0.16264
C  -1.23059  3.62410 -0.13426
C  -1.21181  2.21893 -0.07368
C  -0.00000  1.48500 -0.04040
C   1.21180  2.21893 -0.07367
C   1.23058  3.62410 -0.13425
Ir -0.00000 -0.58836  0.04900
P   2.26933 -0.19876  0.01103
C   3.28558 -0.51060  1.61603
O   2.42482  1.54919 -0.04845
O  -2.42482  1.54918 -0.04847
P  -2.26933 -0.19877  0.01103
C  -3.28557 -0.51058  1.61604
C  -3.21686 -0.64591 -1.60195
C   3.21685 -0.64589 -1.60196
H   0.00001 -1.98355  0.86738
H  -0.00001 -1.96843 -0.76634
H  -2.17970  4.16642 -0.15930
H   2.17969  4.16642 -0.15928
H  -0.00001  5.39789 -0.20984
C  -3.13990 -2.17493 -1.80974
C  -4.68126 -0.16720 -1.62156
C  -2.42981  0.05718 -2.73388
C  -4.56295  0.34793  1.71803
C  -3.61938 -2.01387  1.71673
C  -2.32650 -0.11811  2.76626
C   4.68125 -0.16720 -1.62156
C   3.13987 -2.17491 -1.80977
C   2.42981  0.05722 -2.73388
C   3.61942 -2.01388  1.71669
C   4.56295  0.34793  1.71803
C   2.32652 -0.11815  2.76627
H  -5.09222 -0.31004 -2.63867
H  -5.31764 -0.74458 -0.93114
H  -4.76666  0.90282 -1.37232
H  -2.86901 -0.23089 -3.70724
H  -2.48053  1.15399 -2.64371
H  -1.36759 -0.24061 -2.72534
H  -3.56981 -2.42462 -2.79767
H  -2.09649 -2.52997 -1.78892
H  -3.71032 -2.73498 -1.05100
H  -4.98880  0.23069  2.73219
H  -4.34202  1.41529  1.56222
H  -5.33871  0.04438  0.99942
H  -4.03057 -2.22716  2.72091
H  -4.38017 -2.32186  0.97987
H  -2.72283 -2.64275  1.58076
H  -2.82791 -0.31057  3.73362
H  -1.39070 -0.70058  2.72766
H  -2.06318  0.95188  2.72620
H   2.86900 -0.23085 -3.70724
H   1.36758 -0.24056 -2.72534
H   2.48054  1.15403 -2.64370
H   5.09221 -0.31004 -2.63868
H   4.76666  0.90282 -1.37232
H   5.31763 -0.74459 -0.93115
H   3.56978 -2.42459 -2.79770
H   3.71029 -2.73497 -1.05103
H   2.09646 -2.52994 -1.78895
H   4.03061 -2.22718  2.72086
H   2.72288 -2.64277  1.58071
H   4.38021 -2.32185  0.97981
H   2.82794 -0.31063  3.73361
H   2.06318  0.95183  2.72623
H   1.39073 -0.70064  2.72766
H   4.98881  0.23068  2.73218
H   5.33871  0.04442  0.99940
H   4.34200  1.41530  1.56225

79
TS(1-5)
C   1.17541 -3.96988 -0.37562
C  -0.05719 -4.64387 -0.41439
C  -1.27141 -3.93808 -0.36504
C  -1.23619 -2.53616 -0.28301
C  -0.02068 -1.81873 -0.23132
C   1.17510 -2.56803 -0.29100
O  -2.44347 -1.84383 -0.25110
P  -2.29979 -0.13148  0.00482
C  -3.15633 -0.00721  1.72964
C  -2.31145 -0.91266  2.65694
Ir  0.00156  0.20641 -0.02532
P   2.28271 -0.19237 -0.00866
C   3.36464  0.42706 -1.47793
C   2.72430 -0.16529 -2.75535
O   2.40182 -1.90484 -0.25526
C  -3.43646  0.47758 -1.42920
C  -2.54940  0.49349 -2.69615
C   3.19547 -0.09427  1.69213
C   2.16279 -0.61284  2.72150
C   4.45240 -0.98677  1.76868
C   3.53858  1.37454  2.01071
C   3.27732  1.96791 -1.53959
C   4.83476 -0.02902 -1.39405
C  -4.62883 -0.47401 -1.67009
C  -3.92933  1.91046 -1.13722
C  -3.07319  1.44705  2.24022
C  -4.61593 -0.50231  1.72707
B  -0.19942  3.68425 -1.29312
N   0.44315  3.93428  0.18140
H  -2.23476 -4.45529 -0.39155
H   2.12492 -4.51168 -0.40946
H  -0.07161 -5.73665 -0.47642
H   0.01643  1.47467  1.15583
H  -0.06492  2.46493 -1.48019
H  -0.01967 -0.12569 -1.56868
H   0.15195  3.11645  0.76580
H  -1.37774  4.00039 -1.21733
H   1.46496  3.84350  0.10679
C   0.10162  5.22971  0.82373
H   0.43711  4.35722 -2.08997
H   3.83500  2.32521 -2.42519
H   2.23289  2.30761 -1.64475
H   3.73135  2.44841 -0.65551
H   5.34137  0.22584 -2.34367
H   5.38469  0.48179 -0.58695
H   4.92230 -1.11801 -1.24976
H   3.29239  0.19294 -3.63363
H   2.75192 -1.26648 -2.75152
H   1.67773  0.15873 -2.87276
H   3.90100  1.44774  3.05293
H   4.33447  1.77105  1.35776
H   2.64849  2.02256  1.92373
H   4.79275 -1.02951  2.82011
H   4.23239 -2.01476  1.44102
H   5.28958 -0.60108  1.16901
H   2.60932 -0.56447  3.73252
H   1.24404 -0.00274  2.71431
H   1.88307 -1.66080  2.52353
H  -4.45854  2.29149 -2.03035
H  -4.64353  1.94349 -0.29744
H  -3.09395  2.60177 -0.93374
H  -3.16913  0.81019 -3.55576
H  -1.71034  1.19964 -2.59483
H  -2.14539 -0.50770 -2.92322
H  -5.16977 -0.13044 -2.57151
H  -4.29269 -1.50745 -1.84464
H  -5.34699 -0.47987 -0.83702
H  -3.44657  1.48289  3.28071
H  -2.03066  1.80697  2.23565
H  -3.68475  2.14258  1.64356
H  -4.97876 -0.55676  2.77071
H  -5.28896  0.18226  1.18520
H  -4.70463 -1.50932  1.28823
H  -2.69690 -0.82622  3.68995
H  -2.36592 -1.97091  2.35612
H  -1.25077 -0.60788  2.65849
H   0.42432  6.04729  0.16197
H  -0.99097  5.28157  0.93050
H   0.58129  5.33444  1.81143

79
5
C  -1.28296 -3.51906 -1.60078
C  -0.07258 -4.18758 -1.84615
C   1.15484 -3.59051 -1.51682
C   1.15017 -2.30649 -0.94593
C  -0.03497 -1.58360 -0.69587
C  -1.24025 -2.23715 -1.02833
O   2.38038 -1.73579 -0.62234
P   2.28455 -0.16941  0.09869
C   3.52176  0.71303 -1.11457
C   2.76155  0.91127 -2.44470
Ir -0.01167  0.28320  0.14117
P  -2.30883 -0.10430  0.06833
C  -3.14343 -0.55335  1.76296
C  -2.48229 -1.87095  2.23016
O  -2.45725 -1.59439 -0.78378
C   3.11684 -0.51100  1.81780
C   2.43917 -1.77905  2.38625
C  -3.52081  0.93181 -1.03721
C  -2.76840  1.23287 -2.35253
C  -4.80945  0.16546 -1.41680
C  -3.86415  2.24804 -0.30794
C  -2.81417  0.57650  2.76362
C  -4.66741 -0.77744  1.70183
C   4.63726 -0.76092  1.76837
C   2.80984  0.69648  2.73044
C   3.92964  2.08253 -0.53509
C   4.77118 -0.14472 -1.42515
B   0.24180  3.00348  0.92588
N  -0.13132  3.50940 -0.55876
H   2.10576 -4.10158 -1.69296
H  -2.24815 -3.97426 -1.84087
H  -0.08651 -5.18732 -2.29199
H   0.02541  1.01834 -1.39072
H  -0.20312  1.80287  1.10525
H  -0.02222 -0.39672  1.64736
H   0.15602  2.71167 -1.17457
H   1.43469  3.11714  1.08174
H  -1.15497  3.54472 -0.65777
C   0.46049  4.81959 -0.94480
H  -0.42584  3.62392  1.73390
H  -3.19866  0.29778  3.76260
H  -1.72656  0.73305  2.84374
H  -3.28397  1.53591  2.48660
H  -5.00817 -1.13809  2.69055
H  -5.22694  0.14813  1.48893
H  -4.94452 -1.54229  0.95857
H  -2.84357 -2.10365  3.24916
H  -2.74685 -2.71192  1.56956
H  -1.38480 -1.78337  2.26295
H  -4.38922  2.93414 -0.99841
H  -4.52528  2.08474  0.55919
H  -2.96326  2.76774  0.06764
H  -5.33962  0.73417 -2.20372
H  -4.57204 -0.83046 -1.82218
H  -5.50544  0.04485 -0.57612
H  -3.41501  1.85268 -3.00169
H  -1.81483  1.75483 -2.18293
H  -2.52766  0.30351 -2.89444
H   3.19966  0.48994  3.74488
H   3.28544  1.62582  2.37394
H   1.72522  0.87352  2.80414
H   2.80813 -1.94288  3.41589
H   1.34371 -1.66938  2.42407
H   2.68097 -2.67010  1.78537
H   4.97906 -1.03597  2.78393
H   4.89948 -1.59299  1.09538
H   5.20625  0.13428  1.46938
H   4.52794  2.63517 -1.28389
H   3.05069  2.69722 -0.27699
H   4.54918  1.98586  0.37238
H   5.30833  0.31680 -2.27497
H   5.47716 -0.20003 -0.58579
H   4.49084 -1.16831 -1.71824
H   3.43027  1.42069 -3.16359
H   2.45909 -0.05415 -2.88327
H   1.84691  1.50967 -2.31771
H   0.14773  5.57997 -0.21361
H   1.55508  4.72931 -0.91138
H   0.14115  5.11782 -1.95588

79
TS(5-3)
Ir -0.00000  0.28006 -0.00015
P   2.30385 -0.16010  0.02926
P  -2.30386 -0.16006  0.02926
O  -2.41856 -1.84535 -0.32099
O   2.41852 -1.84539 -0.32098
C  -0.00002 -1.76645 -0.34528
C   3.14811 -0.09814  1.77578
C   1.22103 -3.89294 -0.66613
H   2.17909 -4.41499 -0.74255
C   1.19481 -2.50509 -0.44553
C  -1.19486 -2.50507 -0.44554
C  -3.14812 -0.09809  1.77577
C  -3.51367  0.46142 -1.35070
C  -1.22110 -3.89292 -0.66613
H  -2.17918 -4.41495 -0.74256
C   3.51367  0.46135 -1.35069
C   4.66921 -0.35095  1.76954
H   4.92239 -1.31712  1.30446
H   5.02463 -0.38442  2.81674
H   5.23410  0.44751  1.26207
C  -0.00005 -4.57697 -0.78033
H  -0.00006 -5.65789 -0.95433
C  -4.66922 -0.35087  1.76953
H  -5.23410  0.44760  1.26207
H  -5.02464 -0.38434  2.81673
H  -4.92243 -1.31703  1.30445
C   2.84219  1.28646  2.38955
H   3.30562  2.10906  1.81742
H   3.24816  1.32755  3.41775
H   1.75499  1.46177  2.43856
C  -4.74534 -0.45925 -1.51625
H  -4.44605 -1.51156 -1.63810
H  -5.28643 -0.15066 -2.43029
H  -5.45367 -0.39129 -0.67917
C   2.48301 -1.20174  2.62936
H   1.38731 -1.09060  2.65538
H   2.86527 -1.12698  3.66454
H   2.72089 -2.20600  2.24444
C   4.74532 -0.45935 -1.51625
H   5.45366 -0.39140 -0.67916
H   5.28641 -0.15077 -2.43029
H   4.44601 -1.51165 -1.63810
C  -2.71560  0.41916 -2.67479
H  -1.85129  1.09788 -2.66110
H  -3.38854  0.72142 -3.49900
H  -2.34924 -0.59796 -2.89218
C  -2.84218  1.28651  2.38955
H  -1.75498  1.46179  2.43856
H  -3.24815  1.32760  3.41775
H  -3.30560  2.10911  1.81743
C  -2.48304 -1.20171  2.62935
H  -2.72094 -2.20595  2.24442
H  -2.86530 -1.12694  3.66453
H  -1.38734 -1.09058  2.65537
C  -3.95261  1.91085 -1.05098
H  -4.58605  1.98092 -0.15058
H  -4.55021  2.28991 -1.90120
H  -3.08622  2.58134 -0.92891
C   3.95265  1.91077 -1.05098
H   3.08628  2.58129 -0.92891
H   4.55025  2.28981 -1.90120
H   4.58609  1.98083 -0.15058
C   2.71560  0.41911 -2.67478
H   2.34922 -0.59801 -2.89218
H   3.38855  0.72135 -3.49900
H   1.85131  1.09785 -2.66110
H  -0.00001 -0.14763  1.58585
H   0.00000  1.95544  0.44659
B   0.00003  2.38598 -0.86845
H  -1.03119  2.79388 -1.34456
H   1.03126  2.79384 -1.34453
H   0.00000  0.79469 -1.62537
N   0.00002  4.24003  0.41408
H   0.82437  4.22934  1.02351
H  -0.82451  4.22943  1.02326
C   0.00021  5.42774 -0.45572
H  -0.88736  5.38813 -1.10680
H   0.00017  6.39210  0.08909
H   0.88799  5.38805 -1.10652

72
3
Ir -0.00000 -0.54239 -0.05710
P  -2.31481 -0.12611  0.02313
P   2.31481 -0.12612  0.02312
O   2.42130  1.59186 -0.10609
O  -2.42130  1.59186 -0.10604
C  -0.00000  1.51530 -0.18054
C  -3.14150 -0.43653  1.74216
C  -1.22206  3.66171 -0.25817
H  -2.17916  4.19050 -0.27318
C  -1.19829  2.25862 -0.18478
C   1.19829  2.25862 -0.18480
C   3.14147 -0.43650  1.74217
C   3.49845 -0.56748 -1.43875
C   1.22207  3.66171 -0.25818
H   2.17916  4.19049 -0.27321
C  -3.49842 -0.56745 -1.43878
C  -4.66203 -0.17937  1.77435
H  -4.91405  0.84560  1.45772
H  -5.01716 -0.30239  2.81459
H  -5.22633 -0.89319  1.15359
C   0.00000  4.35216 -0.30192
H   0.00000  5.44520 -0.36209
C   4.66201 -0.17933  1.77437
H   5.22630 -0.89311  1.15355
H   5.01714 -0.30242  2.81460
H   4.91401  0.84566  1.45782
C  -2.83791 -1.89921  2.13974
H  -3.30688 -2.62717  1.45694
H  -3.23711 -2.08854  3.15355
H  -1.75342 -2.09526  2.15310
C   4.73313  0.36203 -1.49065
H   4.43982  1.42302 -1.48960
H   5.27575  0.15870 -2.43248
H   5.43744  0.19243 -0.66460
C  -2.46991  0.52793  2.74639
H  -1.37880  0.38356  2.79319
H  -2.88189  0.33057  3.75322
H  -2.66752  1.58137  2.49229
C  -4.73306  0.36211 -1.49074
H  -5.43740  0.19254 -0.66471
H  -5.27566  0.15879 -2.43258
H  -4.43971  1.42309 -1.48969
C   2.67925 -0.34167 -2.73181
H   1.83413 -1.03932 -2.81403
H   3.34490 -0.50248 -3.59989
H   2.29024  0.68878 -2.79272
C   2.83788 -1.89917  2.13978
H   1.75339 -2.09523  2.15311
H   3.23705 -2.08848  3.15361
H   3.30687 -2.62715  1.45700
C   2.46987  0.52798  2.74638
H   2.66749  1.58142  2.49227
H   2.88182  0.33063  3.75322
H   1.37876  0.38361  2.79316
C   3.92651 -2.04730 -1.34160
H   4.58488 -2.23810 -0.47764
H   4.49631 -2.31478 -2.25087
H   3.05749 -2.72293 -1.28279
C  -3.92654 -2.04725 -1.34163
H  -3.05755 -2.72292 -1.28279
H  -4.49632 -2.31471 -2.25092
H  -4.58494 -2.23803 -0.47769
C  -2.67915 -0.34169 -2.73180
H  -2.29013  0.68875 -2.79273
H  -3.34474 -0.50254 -3.59991
H  -1.83401 -1.03934 -2.81394
H  -0.00000 -0.14501  1.47261
H   0.00001 -2.32844  0.14508
B  -0.00002 -2.51501 -1.19818
H   1.01656 -3.10458 -1.49154
H  -1.01661 -3.10457 -1.49151
H  -0.00001 -1.32247 -1.76980

1
(iii) Figure 8(b)/Figure S78
X 0.0 0.0 0.0

68
1
C  -0.00000  4.30331 -0.16264
C  -1.23059  3.62410 -0.13426
C  -1.21181  2.21893 -0.07368
C  -0.00000  1.48500 -0.04040
C   1.21180  2.21893 -0.07367
C   1.23058  3.62410 -0.13425
Ir -0.00000 -0.58836  0.04900
P   2.26933 -0.19876  0.01103
C   3.28558 -0.51060  1.61603
O   2.42482  1.54919 -0.04845
O  -2.42482  1.54918 -0.04847
P  -2.26933 -0.19877  0.01103
C  -3.28557 -0.51058  1.61604
C  -3.21686 -0.64591 -1.60195
C   3.21685 -0.64589 -1.60196
H   0.00001 -1.98355  0.86738
H  -0.00001 -1.96843 -0.76634
H  -2.17970  4.16642 -0.15930
H   2.17969  4.16642 -0.15928
H  -0.00001  5.39789 -0.20984
C  -3.13990 -2.17493 -1.80974
C  -4.68126 -0.16720 -1.62156
C  -2.42981  0.05718 -2.73388
C  -4.56295  0.34793  1.71803
C  -3.61938 -2.01387  1.71673
C  -2.32650 -0.11811  2.76626
C   4.68125 -0.16720 -1.62156
C   3.13987 -2.17491 -1.80977
C   2.42981  0.05722 -2.73388
C   3.61942 -2.01388  1.71669
C   4.56295  0.34793  1.71803
C   2.32652 -0.11815  2.76627
H  -5.09222 -0.31004 -2.63867
H  -5.31764 -0.74458 -0.93114
H  -4.76666  0.90282 -1.37232
H  -2.86901 -0.23089 -3.70724
H  -2.48053  1.15399 -2.64371
H  -1.36759 -0.24061 -2.72534
H  -3.56981 -2.42462 -2.79767
H  -2.09649 -2.52997 -1.78892
H  -3.71032 -2.73498 -1.05100
H  -4.98880  0.23069  2.73219
H  -4.34202  1.41529  1.56222
H  -5.33871  0.04438  0.99942
H  -4.03057 -2.22716  2.72091
H  -4.38017 -2.32186  0.97987
H  -2.72283 -2.64275  1.58076
H  -2.82791 -0.31057  3.73362
H  -1.39070 -0.70058  2.72766
H  -2.06318  0.95188  2.72620
H   2.86900 -0.23085 -3.70724
H   1.36758 -0.24056 -2.72534
H   2.48054  1.15403 -2.64370
H   5.09221 -0.31004 -2.63868
H   4.76666  0.90282 -1.37232
H   5.31763 -0.74459 -0.93115
H   3.56978 -2.42459 -2.79770
H   3.71029 -2.73497 -1.05103
H   2.09646 -2.52994 -1.78895
H   4.03061 -2.22718  2.72086
H   2.72288 -2.64277  1.58071
H   4.38021 -2.32185  0.97981
H   2.82794 -0.31063  3.73361
H   2.06318  0.95183  2.72623
H   1.39073 -0.70064  2.72766
H   4.98881  0.23068  2.73218
H   5.33871  0.04442  0.99940
H   4.34200  1.41530  1.56225

79
TS(1-5)
C   1.17541 -3.96988 -0.37562
C  -0.05719 -4.64387 -0.41439
C  -1.27141 -3.93808 -0.36504
C  -1.23619 -2.53616 -0.28301
C  -0.02068 -1.81873 -0.23132
C   1.17510 -2.56803 -0.29100
O  -2.44347 -1.84383 -0.25110
P  -2.29979 -0.13148  0.00482
C  -3.15633 -0.00721  1.72964
C  -2.31145 -0.91266  2.65694
Ir  0.00156  0.20641 -0.02532
P   2.28271 -0.19237 -0.00866
C   3.36464  0.42706 -1.47793
C   2.72430 -0.16529 -2.75535
O   2.40182 -1.90484 -0.25526
C  -3.43646  0.47758 -1.42920
C  -2.54940  0.49349 -2.69615
C   3.19547 -0.09427  1.69213
C   2.16279 -0.61284  2.72150
C   4.45240 -0.98677  1.76868
C   3.53858  1.37454  2.01071
C   3.27732  1.96791 -1.53959
C   4.83476 -0.02902 -1.39405
C  -4.62883 -0.47401 -1.67009
C  -3.92933  1.91046 -1.13722
C  -3.07319  1.44705  2.24022
C  -4.61593 -0.50231  1.72707
B  -0.19942  3.68425 -1.29312
N   0.44315  3.93428  0.18140
H  -2.23476 -4.45529 -0.39155
H   2.12492 -4.51168 -0.40946
H  -0.07161 -5.73665 -0.47642
H   0.01643  1.47467  1.15583
H  -0.06492  2.46493 -1.48019
H  -0.01967 -0.12569 -1.56868
H   0.15195  3.11645  0.76580
H  -1.37774  4.00039 -1.21733
H   1.46496  3.84350  0.10679
C   0.10162  5.22971  0.82373
H   0.43711  4.35722 -2.08997
H   3.83500  2.32521 -2.42519
H   2.23289  2.30761 -1.64475
H   3.73135  2.44841 -0.65551
H   5.34137  0.22584 -2.34367
H   5.38469  0.48179 -0.58695
H   4.92230 -1.11801 -1.24976
H   3.29239  0.19294 -3.63363
H   2.75192 -1.26648 -2.75152
H   1.67773  0.15873 -2.87276
H   3.90100  1.44774  3.05293
H   4.33447  1.77105  1.35776
H   2.64849  2.02256  1.92373
H   4.79275 -1.02951  2.82011
H   4.23239 -2.01476  1.44102
H   5.28958 -0.60108  1.16901
H   2.60932 -0.56447  3.73252
H   1.24404 -0.00274  2.71431
H   1.88307 -1.66080  2.52353
H  -4.45854  2.29149 -2.03035
H  -4.64353  1.94349 -0.29744
H  -3.09395  2.60177 -0.93374
H  -3.16913  0.81019 -3.55576
H  -1.71034  1.19964 -2.59483
H  -2.14539 -0.50770 -2.92322
H  -5.16977 -0.13044 -2.57151
H  -4.29269 -1.50745 -1.84464
H  -5.34699 -0.47987 -0.83702
H  -3.44657  1.48289  3.28071
H  -2.03066  1.80697  2.23565
H  -3.68475  2.14258  1.64356
H  -4.97876 -0.55676  2.77071
H  -5.28896  0.18226  1.18520
H  -4.70463 -1.50932  1.28823
H  -2.69690 -0.82622  3.68995
H  -2.36592 -1.97091  2.35612
H  -1.25077 -0.60788  2.65849
H   0.42432  6.04729  0.16197
H  -0.99097  5.28157  0.93050
H   0.58129  5.33444  1.81143

79
5
C  -1.28296 -3.51906 -1.60078
C  -0.07258 -4.18758 -1.84615
C   1.15484 -3.59051 -1.51682
C   1.15017 -2.30649 -0.94593
C  -0.03497 -1.58360 -0.69587
C  -1.24025 -2.23715 -1.02833
O   2.38038 -1.73579 -0.62234
P   2.28455 -0.16941  0.09869
C   3.52176  0.71303 -1.11457
C   2.76155  0.91127 -2.44470
Ir -0.01167  0.28320  0.14117
P  -2.30883 -0.10430  0.06833
C  -3.14343 -0.55335  1.76296
C  -2.48229 -1.87095  2.23016
O  -2.45725 -1.59439 -0.78378
C   3.11684 -0.51100  1.81780
C   2.43917 -1.77905  2.38625
C  -3.52081  0.93181 -1.03721
C  -2.76840  1.23287 -2.35253
C  -4.80945  0.16546 -1.41680
C  -3.86415  2.24804 -0.30794
C  -2.81417  0.57650  2.76362
C  -4.66741 -0.77744  1.70183
C   4.63726 -0.76092  1.76837
C   2.80984  0.69648  2.73044
C   3.92964  2.08253 -0.53509
C   4.77118 -0.14472 -1.42515
B   0.24180  3.00348  0.92588
N  -0.13132  3.50940 -0.55876
H   2.10576 -4.10158 -1.69296
H  -2.24815 -3.97426 -1.84087
H  -0.08651 -5.18732 -2.29199
H   0.02541  1.01834 -1.39072
H  -0.20312  1.80287  1.10525
H  -0.02222 -0.39672  1.64736
H   0.15602  2.71167 -1.17457
H   1.43469  3.11714  1.08174
H  -1.15497  3.54472 -0.65777
C   0.46049  4.81959 -0.94480
H  -0.42584  3.62392  1.73390
H  -3.19866  0.29778  3.76260
H  -1.72656  0.73305  2.84374
H  -3.28397  1.53591  2.48660
H  -5.00817 -1.13809  2.69055
H  -5.22694  0.14813  1.48893
H  -4.94452 -1.54229  0.95857
H  -2.84357 -2.10365  3.24916
H  -2.74685 -2.71192  1.56956
H  -1.38480 -1.78337  2.26295
H  -4.38922  2.93414 -0.99841
H  -4.52528  2.08474  0.55919
H  -2.96326  2.76774  0.06764
H  -5.33962  0.73417 -2.20372
H  -4.57204 -0.83046 -1.82218
H  -5.50544  0.04485 -0.57612
H  -3.41501  1.85268 -3.00169
H  -1.81483  1.75483 -2.18293
H  -2.52766  0.30351 -2.89444
H   3.19966  0.48994  3.74488
H   3.28544  1.62582  2.37394
H   1.72522  0.87352  2.80414
H   2.80813 -1.94288  3.41589
H   1.34371 -1.66938  2.42407
H   2.68097 -2.67010  1.78537
H   4.97906 -1.03597  2.78393
H   4.89948 -1.59299  1.09538
H   5.20625  0.13428  1.46938
H   4.52794  2.63517 -1.28389
H   3.05069  2.69722 -0.27699
H   4.54918  1.98586  0.37238
H   5.30833  0.31680 -2.27497
H   5.47716 -0.20003 -0.58579
H   4.49084 -1.16831 -1.71824
H   3.43027  1.42069 -3.16359
H   2.45909 -0.05415 -2.88327
H   1.84691  1.50967 -2.31771
H   0.14773  5.57997 -0.21361
H   1.55508  4.72931 -0.91138
H   0.14115  5.11782 -1.95588

79
TS(5-2)A
C  -1.29229 -3.39585 -1.84570
C  -0.07887 -4.01926 -2.18141
C   1.15483 -3.43557 -1.84814
C   1.15190 -2.20076 -1.17644
C  -0.03698 -1.52705 -0.83735
C  -1.24758 -2.16191 -1.17394
O   2.38432 -1.63160 -0.84326
P   2.28782 -0.18625  0.10230
C   3.55377  0.87849 -0.89168
C   2.81601  1.37165 -2.15800
Ir -0.00496  0.29686  0.14484
P  -2.31399 -0.10045  0.08947
C  -3.08726 -0.64275  1.77789
C  -2.41166 -1.97833  2.16630
O  -2.46035 -1.55292 -0.83812
C   3.02693 -0.78179  1.78742
C   2.29203 -2.09114  2.15748
C  -3.53364  0.99407 -0.93246
C  -2.77983  1.40678 -2.21871
C  -4.80643  0.22916 -1.36241
C  -3.88865  2.25228 -0.11073
C  -2.74167  0.44419  2.82044
C  -4.61154 -0.87492  1.73730
C   4.53946 -1.08140  1.74629
C   2.72528  0.30552  2.84328
C   3.97016  2.09431 -0.03616
C   4.78436  0.06261 -1.34942
B   0.00421  3.13132  0.92364
N  -0.16956  3.53075 -0.55180
H   2.10254 -3.92100 -2.09774
H  -2.25579 -3.85007 -2.09360
H  -0.09501 -4.98034 -2.70549
H   0.03928  1.10538 -1.46518
H   0.03548  1.74886  1.12183
H  -0.02546 -0.54111  1.49703
H  -0.00747  1.88817 -1.04531
H   1.10041  3.41327  1.37247
H  -1.14262  3.78536 -0.74847
C   0.70285  4.60492 -1.05230
H  -0.93458  3.37918  1.66324
H  -3.09427  0.11332  3.81510
H  -1.65576  0.61959  2.87778
H  -3.22732  1.40905  2.59984
H  -4.93066 -1.27269  2.71870
H  -5.17900  0.05404  1.56723
H  -4.89733 -1.61471  0.97220
H  -2.77399 -2.27614  3.16749
H  -2.66148 -2.78167  1.45520
H  -1.31516 -1.88881  2.21448
H  -4.42823  2.96965 -0.75660
H  -4.54874  2.02145  0.74178
H  -2.99138  2.75992  0.28475
H  -5.37599  0.86685 -2.06380
H  -4.55291 -0.70689 -1.88390
H  -5.47258 -0.00859 -0.52232
H  -3.48091  1.95428 -2.87538
H  -1.92608  2.06782 -2.01085
H  -2.41241  0.52926 -2.77672
H   3.05751 -0.05442  3.83485
H   3.25452  1.25045  2.63804
H   1.64757  0.52712  2.89860
H   2.63795 -2.41699  3.15573
H   1.20037 -1.95424  2.20393
H   2.50847 -2.89609  1.43730
H   4.83946 -1.50342  2.72359
H   4.79152 -1.82555  0.97352
H   5.14840 -0.17764  1.58515
H   4.55331  2.79457 -0.66269
H   3.09475  2.64147  0.35546
H   4.61032  1.80981  0.81535
H   5.39062  0.69675 -2.02263
H   5.43291 -0.24539 -0.51821
H   4.48293 -0.83660 -1.90878
H   3.54218  1.89931 -2.80338
H   2.39399  0.53514 -2.74031
H   2.00584  2.07488 -1.91760
H   0.58175  5.56611 -0.50911
H   1.75693  4.30177 -0.94014
H   0.51783  4.79632 -2.12535

70
2
Ir -0.00094 -0.62013 -0.07779
C   0.00539  1.49496 -0.17749
C   1.20697  2.21570 -0.26324
C  -1.18657  2.22973 -0.07863
C   1.23905  3.62148 -0.29742
C  -1.20654  3.63611 -0.11068
C   0.01852  4.31591 -0.22651
H   2.19278  4.15197 -0.37002
H  -2.15396  4.17800 -0.03962
H   0.02303  5.41067 -0.25145
P  -2.28842 -0.18075  0.03863
P   2.29265 -0.18691 -0.01325
C  -3.33734 -0.55189 -1.54903
C  -3.27858 -0.57675  1.64962
C   3.48114 -0.79946 -1.40858
C   3.12280 -0.31328  1.73124
O  -2.40179  1.55117  0.06957
O   2.42075  1.51947 -0.31156
H   0.02950 -0.40624  1.50866
H  -0.02817 -1.50977 -1.53706
H  -0.02534 -0.59180 -1.81686
H  -0.00534 -2.20603  0.41097
C  -2.74031  0.32062 -2.67860
H  -1.66865  0.12511 -2.84140
H  -3.27211  0.09098 -3.62034
H  -2.86200  1.39421 -2.46586
C  -3.18469 -2.04698 -1.90729
H  -3.68929 -2.24051 -2.87221
H  -2.12746 -2.33955 -2.00986
H  -3.64439 -2.70792 -1.15470
C  -4.83100 -0.19227 -1.40983
H  -5.31698 -0.31104 -2.39642
H  -5.36131 -0.85504 -0.70735
H  -4.97389  0.85317 -1.09242
C  -2.31633 -0.35097  2.83845
H  -2.87822 -0.51040  3.77750
H  -1.46820 -1.05164  2.81689
H  -1.91690  0.67688  2.85280
C  -3.70484 -2.06029  1.62435
H  -4.48563 -2.26188  0.87225
H  -2.84684 -2.72656  1.42892
H  -4.12258 -2.33342  2.61097
C  -4.49639  0.35548  1.84224
H  -5.29371  0.18317  1.10644
H  -4.92593  0.16753  2.84365
H  -4.19936  1.41447  1.79170
C   2.68229 -0.75993 -2.73202
H   3.36894 -0.99774 -3.56512
H   1.87123 -1.50355 -2.74590
H   2.25093  0.23678 -2.92399
C   4.71709  0.11373 -1.57709
H   5.40358  0.07258 -0.72065
H   5.28059 -0.22030 -2.46812
H   4.41964  1.16208 -1.73374
C   3.89642 -2.25727 -1.11581
H   4.56802 -2.33686 -0.24523
H   3.01914 -2.90357 -0.93921
H   4.44116 -2.66220 -1.98871
C   2.86320 -1.73174  2.28581
H   1.78802 -1.97111  2.28568
H   3.38637 -2.51142  1.70759
H   3.23514 -1.78426  3.32609
C   4.63416 -0.00538  1.73459
H   4.98800  0.00755  2.78242
H   5.22524 -0.76985  1.20492
H   4.85384  0.98272  1.29878
C   2.41927  0.73157  2.62909
H   1.32945  0.57717  2.66690
H   2.81532  0.63312  3.65673
H   2.61105  1.75946  2.28280

70
TS(2-1)
Ir -0.00381 -0.60780 -0.21527
C   0.00238  1.48330 -0.14680
C   1.21012  2.21668 -0.18923
C  -1.19736  2.22604 -0.05748
C   1.23857  3.62213 -0.18822
C  -1.21397  3.63221 -0.05543
C   0.01442  4.31178 -0.12922
H   2.19165  4.15719 -0.22386
H  -2.16108  4.17504  0.01022
H   0.01875  5.40708 -0.13017
P  -2.27368 -0.18337  0.01724
P   2.27559 -0.19402 -0.02462
C  -3.47670 -0.55283 -1.45693
C  -3.08333 -0.58425  1.72413
C   3.59341 -0.70718 -1.34500
C   2.96844 -0.40337  1.77004
O  -2.41180  1.55626  0.05700
O   2.42445  1.53593 -0.21434
H   0.00209 -1.48624  1.07391
H  -0.10223 -0.96967 -2.31041
H  -0.13273 -0.65803 -3.02476
H  -0.00193 -2.22579 -0.56737
C  -3.06250  0.39890 -2.60373
H  -1.99552  0.31305 -2.85745
H  -3.64483  0.13772 -3.50678
H  -3.27235  1.44878 -2.34720
C  -3.25434 -2.02285 -1.87895
H  -3.84962 -2.23244 -2.78724
H  -2.19535 -2.22864 -2.09968
H  -3.57921 -2.73234 -1.09939
C  -4.96901 -0.31420 -1.15254
H  -5.54376 -0.45126 -2.08799
H  -5.37119 -1.03215 -0.41957
H  -5.16099  0.70958 -0.79334
C  -2.02248 -0.24686  2.79807
H  -2.46357 -0.41757  3.79793
H  -1.12664 -0.87942  2.70252
H  -1.70486  0.80736  2.74011
C  -3.41151 -2.09136  1.77979
H  -4.22843 -2.36814  1.09229
H  -2.52965 -2.70960  1.53899
H  -3.73954 -2.35542  2.80234
C  -4.33463  0.27416  2.01535
H  -5.19835  0.00293  1.39346
H  -4.62760  0.11930  3.07041
H  -4.12466  1.34617  1.87528
C   2.87208 -0.65673 -2.70950
H   3.60540 -0.87540 -3.50794
H   2.06635 -1.40275 -2.77068
H   2.44155  0.33860 -2.91120
C   4.80216  0.25274 -1.39908
H   5.42363  0.21538 -0.49350
H   5.44276 -0.04003 -2.25206
H   4.47963  1.29349 -1.55458
C   4.04698 -2.15743 -1.07446
H   4.67900 -2.23969 -0.17487
H   3.18795 -2.84205 -0.96505
H   4.64889 -2.51291 -1.93131
C   2.80840 -1.87659  2.20755
H   1.76400 -2.21622  2.11714
H   3.44101 -2.56420  1.62377
H   3.10854 -1.96941  3.26811
C   4.43751  0.03996  1.91936
H   4.70280  0.03228  2.99328
H   5.13835 -0.63999  1.40856
H   4.59547  1.06387  1.54391
C   2.08965  0.49658  2.67029
H   1.02164  0.24582  2.57677
H   2.39682  0.35217  3.72298
H   2.21190  1.56280  2.42105

70
TS(2-2')
C  -1.22621  3.64010 -0.07248
C  -0.00000  4.32730 -0.08459
C   1.22621  3.64010 -0.07247
C   1.20067  2.23364 -0.06311
C   0.00000  1.50703 -0.09278
C  -1.20067  2.23364 -0.06313
O   2.41845  1.54818  0.00049
P   2.29520 -0.18247  0.03145
C   3.33463 -0.53625  1.62236
C   2.41190 -0.26141  2.83194
Ir  0.00000 -0.60623  0.00199
P  -2.29520 -0.18247  0.03145
C  -3.28860 -0.60690 -1.57719
C  -2.65932  0.23245 -2.71410
O  -2.41845  1.54818  0.00046
C   3.28860 -0.60687 -1.57719
C   2.65932  0.23249 -2.71409
C  -3.33463 -0.53622  1.62236
C  -2.41190 -0.26135  2.83194
C  -4.56641  0.38902  1.74544
C  -3.74505 -2.02432  1.63206
C  -3.12022 -2.11115 -1.88662
C  -4.78733 -0.25000 -1.49437
C   4.78733 -0.24998 -1.49437
C   3.12022 -2.11112 -1.88665
C   3.74507 -2.02433  1.63203
C   4.56641  0.38900  1.74545
H   2.17955  4.17593 -0.05848
H  -2.17956  4.17593 -0.05851
H  -0.00000  5.42232 -0.09103
H   0.00000 -0.29038  1.58272
H   0.00000 -1.64054 -1.30806
H   0.00000 -0.61361 -1.69791
H   0.00000 -2.13194  0.64191
H  -3.60772 -2.33639 -2.85340
H  -2.05936 -2.39758 -1.96524
H  -3.58803 -2.75308 -1.12260
H  -5.24097 -0.39719 -2.49241
H  -5.33752 -0.89639 -0.79188
H  -4.94421  0.80286 -1.20988
H  -3.16246 -0.02727 -3.66375
H  -2.78874  1.31173 -2.53772
H  -1.58293  0.03237 -2.83569
H  -4.19242 -2.26991  2.61292
H  -4.49820 -2.25923  0.86165
H  -2.87432 -2.68716  1.48742
H  -5.02067  0.23613  2.74187
H  -4.27903  1.44855  1.66098
H  -5.34210  0.17877  0.99651
H  -3.00037 -0.40046  3.75787
H  -1.55374 -0.94929  2.85701
H  -2.02571  0.77161  2.82730
H   3.60772 -2.33635 -2.85344
H   3.58802 -2.75306 -1.12263
H   2.05936 -2.39755 -1.96528
H   3.16245 -0.02722 -3.66375
H   1.58292  0.03241 -2.83568
H   2.78874  1.31177 -2.53770
H   5.24097 -0.39716 -2.49241
H   4.94420  0.80288 -1.20987
H   5.33751 -0.89637 -0.79189
H   4.19245 -2.26994  2.61287
H   2.87435 -2.68719  1.48738
H   4.49822 -2.25922  0.86161
H   5.02067  0.23610  2.74188
H   5.34210  0.17879  0.99652
H   4.27902  1.44854  1.66102
H   3.00038 -0.40054  3.75787
H   2.02571  0.77155  2.82733
H   1.55374 -0.94936  2.85700

70
2'
C   1.22680  3.63855 -0.14310
C   0.00001  4.32469 -0.15843
C  -1.22679  3.63856 -0.14310
C  -1.20324  2.23261 -0.10620
C   0.00001  1.51226 -0.07188
C   1.20326  2.23261 -0.10619
O  -2.41871  1.54350 -0.12274
P  -2.30001 -0.18410 -0.01443
C  -3.40010 -0.66045 -1.53013
C  -2.53566 -0.45696 -2.79543
Ir  0.00000 -0.59874 -0.04615
P   2.30002 -0.18410 -0.01443
C   3.22284 -0.48826  1.66139
C   2.58218  0.46481  2.69660
O   2.41872  1.54350 -0.12273
C  -3.22286 -0.48825  1.66138
C  -2.58220  0.46479  2.69661
C   3.40011 -0.66045 -1.53014
C   2.53561 -0.45708 -2.79542
C   4.65191  0.23661 -1.66300
C   3.78532 -2.15126 -1.41636
C   2.98024 -1.95261  2.08942
C   4.73569 -0.19307  1.60611
C  -4.73569 -0.19303  1.60606
C  -2.98030 -1.95262  2.08937
C  -3.78521 -2.15129 -1.41640
C  -4.65198  0.23653 -1.66289
H  -2.17996  4.17417 -0.16542
H   2.17998  4.17416 -0.16541
H   0.00001  5.41930 -0.18668
H   0.00001 -0.25461 -1.64880
H   0.00000 -2.00487  0.78256
H   0.00001 -0.32523  1.58220
H   0.00000 -1.95199 -0.95590
H   3.43258 -2.11464  3.08546
H   1.90393 -2.17628  2.15859
H   3.43893 -2.67722  1.39626
H   5.14824 -0.27942  2.62867
H   5.28477 -0.91060  0.97549
H   4.94387  0.82874  1.25004
H   3.03202  0.26128  3.68587
H   2.76667  1.52079  2.44372
H   1.49434  0.31123  2.77715
H   4.27868 -2.47073 -2.35282
H   4.49213 -2.34327 -0.59207
H   2.89768 -2.79171 -1.27301
H   5.13953  0.01531 -2.63041
H   4.38002  1.30370 -1.65615
H   5.39603  0.06176 -0.87412
H   3.15839 -0.67828 -3.68206
H   1.66034 -1.12302 -2.80804
H   2.17678  0.58195 -2.88346
H  -3.43267 -2.11466  3.08540
H  -3.43899 -2.67721  1.39618
H  -1.90400 -2.17632  2.15857
H  -3.03205  0.26124  3.68587
H  -1.49435  0.31118  2.77718
H  -2.76666  1.52077  2.44375
H  -5.14828 -0.27944  2.62860
H  -4.94385  0.82881  1.25005
H  -5.28477 -0.91051  0.97536
H  -4.27860 -2.47075 -2.35285
H  -2.89752 -2.79169 -1.27312
H  -4.49196 -2.34338 -0.59208
H  -5.13964  0.01522 -2.63028
H  -5.39603  0.06160 -0.87397
H  -4.38016  1.30363 -1.65603
H  -3.15845 -0.67817 -3.68206
H  -2.17692  0.58211 -2.88344
H  -1.66034 -1.12284 -2.80810
 
1
(iv) Figure 8(b)/Figure S79(a)
X 0.0 0.0 0.0

68
1
C  -0.00000  4.30331 -0.16264
C  -1.23059  3.62410 -0.13426
C  -1.21181  2.21893 -0.07368
C  -0.00000  1.48500 -0.04040
C   1.21180  2.21893 -0.07367
C   1.23058  3.62410 -0.13425
Ir -0.00000 -0.58836  0.04900
P   2.26933 -0.19876  0.01103
C   3.28558 -0.51060  1.61603
O   2.42482  1.54919 -0.04845
O  -2.42482  1.54918 -0.04847
P  -2.26933 -0.19877  0.01103
C  -3.28557 -0.51058  1.61604
C  -3.21686 -0.64591 -1.60195
C   3.21685 -0.64589 -1.60196
H   0.00001 -1.98355  0.86738
H  -0.00001 -1.96843 -0.76634
H  -2.17970  4.16642 -0.15930
H   2.17969  4.16642 -0.15928
H  -0.00001  5.39789 -0.20984
C  -3.13990 -2.17493 -1.80974
C  -4.68126 -0.16720 -1.62156
C  -2.42981  0.05718 -2.73388
C  -4.56295  0.34793  1.71803
C  -3.61938 -2.01387  1.71673
C  -2.32650 -0.11811  2.76626
C   4.68125 -0.16720 -1.62156
C   3.13987 -2.17491 -1.80977
C   2.42981  0.05722 -2.73388
C   3.61942 -2.01388  1.71669
C   4.56295  0.34793  1.71803
C   2.32652 -0.11815  2.76627
H  -5.09222 -0.31004 -2.63867
H  -5.31764 -0.74458 -0.93114
H  -4.76666  0.90282 -1.37232
H  -2.86901 -0.23089 -3.70724
H  -2.48053  1.15399 -2.64371
H  -1.36759 -0.24061 -2.72534
H  -3.56981 -2.42462 -2.79767
H  -2.09649 -2.52997 -1.78892
H  -3.71032 -2.73498 -1.05100
H  -4.98880  0.23069  2.73219
H  -4.34202  1.41529  1.56222
H  -5.33871  0.04438  0.99942
H  -4.03057 -2.22716  2.72091
H  -4.38017 -2.32186  0.97987
H  -2.72283 -2.64275  1.58076
H  -2.82791 -0.31057  3.73362
H  -1.39070 -0.70058  2.72766
H  -2.06318  0.95188  2.72620
H   2.86900 -0.23085 -3.70724
H   1.36758 -0.24056 -2.72534
H   2.48054  1.15403 -2.64370
H   5.09221 -0.31004 -2.63868
H   4.76666  0.90282 -1.37232
H   5.31763 -0.74459 -0.93115
H   3.56978 -2.42459 -2.79770
H   3.71029 -2.73497 -1.05103
H   2.09646 -2.52994 -1.78895
H   4.03061 -2.22718  2.72086
H   2.72288 -2.64277  1.58071
H   4.38021 -2.32185  0.97981
H   2.82794 -0.31063  3.73361
H   2.06318  0.95183  2.72623
H   1.39073 -0.70064  2.72766
H   4.98881  0.23068  2.73218
H   5.33871  0.04442  0.99940
H   4.34200  1.41530  1.56225

79
TS(1-5)
C   1.17541 -3.96988 -0.37562
C  -0.05719 -4.64387 -0.41439
C  -1.27141 -3.93808 -0.36504
C  -1.23619 -2.53616 -0.28301
C  -0.02068 -1.81873 -0.23132
C   1.17510 -2.56803 -0.29100
O  -2.44347 -1.84383 -0.25110
P  -2.29979 -0.13148  0.00482
C  -3.15633 -0.00721  1.72964
C  -2.31145 -0.91266  2.65694
Ir  0.00156  0.20641 -0.02532
P   2.28271 -0.19237 -0.00866
C   3.36464  0.42706 -1.47793
C   2.72430 -0.16529 -2.75535
O   2.40182 -1.90484 -0.25526
C  -3.43646  0.47758 -1.42920
C  -2.54940  0.49349 -2.69615
C   3.19547 -0.09427  1.69213
C   2.16279 -0.61284  2.72150
C   4.45240 -0.98677  1.76868
C   3.53858  1.37454  2.01071
C   3.27732  1.96791 -1.53959
C   4.83476 -0.02902 -1.39405
C  -4.62883 -0.47401 -1.67009
C  -3.92933  1.91046 -1.13722
C  -3.07319  1.44705  2.24022
C  -4.61593 -0.50231  1.72707
B  -0.19942  3.68425 -1.29312
N   0.44315  3.93428  0.18140
H  -2.23476 -4.45529 -0.39155
H   2.12492 -4.51168 -0.40946
H  -0.07161 -5.73665 -0.47642
H   0.01643  1.47467  1.15583
H  -0.06492  2.46493 -1.48019
H  -0.01967 -0.12569 -1.56868
H   0.15195  3.11645  0.76580
H  -1.37774  4.00039 -1.21733
H   1.46496  3.84350  0.10679
C   0.10162  5.22971  0.82373
H   0.43711  4.35722 -2.08997
H   3.83500  2.32521 -2.42519
H   2.23289  2.30761 -1.64475
H   3.73135  2.44841 -0.65551
H   5.34137  0.22584 -2.34367
H   5.38469  0.48179 -0.58695
H   4.92230 -1.11801 -1.24976
H   3.29239  0.19294 -3.63363
H   2.75192 -1.26648 -2.75152
H   1.67773  0.15873 -2.87276
H   3.90100  1.44774  3.05293
H   4.33447  1.77105  1.35776
H   2.64849  2.02256  1.92373
H   4.79275 -1.02951  2.82011
H   4.23239 -2.01476  1.44102
H   5.28958 -0.60108  1.16901
H   2.60932 -0.56447  3.73252
H   1.24404 -0.00274  2.71431
H   1.88307 -1.66080  2.52353
H  -4.45854  2.29149 -2.03035
H  -4.64353  1.94349 -0.29744
H  -3.09395  2.60177 -0.93374
H  -3.16913  0.81019 -3.55576
H  -1.71034  1.19964 -2.59483
H  -2.14539 -0.50770 -2.92322
H  -5.16977 -0.13044 -2.57151
H  -4.29269 -1.50745 -1.84464
H  -5.34699 -0.47987 -0.83702
H  -3.44657  1.48289  3.28071
H  -2.03066  1.80697  2.23565
H  -3.68475  2.14258  1.64356
H  -4.97876 -0.55676  2.77071
H  -5.28896  0.18226  1.18520
H  -4.70463 -1.50932  1.28823
H  -2.69690 -0.82622  3.68995
H  -2.36592 -1.97091  2.35612
H  -1.25077 -0.60788  2.65849
H   0.42432  6.04729  0.16197
H  -0.99097  5.28157  0.93050
H   0.58129  5.33444  1.81143

79
5
C  -1.28296 -3.51906 -1.60078
C  -0.07258 -4.18758 -1.84615
C   1.15484 -3.59051 -1.51682
C   1.15017 -2.30649 -0.94593
C  -0.03497 -1.58360 -0.69587
C  -1.24025 -2.23715 -1.02833
O   2.38038 -1.73579 -0.62234
P   2.28455 -0.16941  0.09869
C   3.52176  0.71303 -1.11457
C   2.76155  0.91127 -2.44470
Ir -0.01167  0.28320  0.14117
P  -2.30883 -0.10430  0.06833
C  -3.14343 -0.55335  1.76296
C  -2.48229 -1.87095  2.23016
O  -2.45725 -1.59439 -0.78378
C   3.11684 -0.51100  1.81780
C   2.43917 -1.77905  2.38625
C  -3.52081  0.93181 -1.03721
C  -2.76840  1.23287 -2.35253
C  -4.80945  0.16546 -1.41680
C  -3.86415  2.24804 -0.30794
C  -2.81417  0.57650  2.76362
C  -4.66741 -0.77744  1.70183
C   4.63726 -0.76092  1.76837
C   2.80984  0.69648  2.73044
C   3.92964  2.08253 -0.53509
C   4.77118 -0.14472 -1.42515
B   0.24180  3.00348  0.92588
N  -0.13132  3.50940 -0.55876
H   2.10576 -4.10158 -1.69296
H  -2.24815 -3.97426 -1.84087
H  -0.08651 -5.18732 -2.29199
H   0.02541  1.01834 -1.39072
H  -0.20312  1.80287  1.10525
H  -0.02222 -0.39672  1.64736
H   0.15602  2.71167 -1.17457
H   1.43469  3.11714  1.08174
H  -1.15497  3.54472 -0.65777
C   0.46049  4.81959 -0.94480
H  -0.42584  3.62392  1.73390
H  -3.19866  0.29778  3.76260
H  -1.72656  0.73305  2.84374
H  -3.28397  1.53591  2.48660
H  -5.00817 -1.13809  2.69055
H  -5.22694  0.14813  1.48893
H  -4.94452 -1.54229  0.95857
H  -2.84357 -2.10365  3.24916
H  -2.74685 -2.71192  1.56956
H  -1.38480 -1.78337  2.26295
H  -4.38922  2.93414 -0.99841
H  -4.52528  2.08474  0.55919
H  -2.96326  2.76774  0.06764
H  -5.33962  0.73417 -2.20372
H  -4.57204 -0.83046 -1.82218
H  -5.50544  0.04485 -0.57612
H  -3.41501  1.85268 -3.00169
H  -1.81483  1.75483 -2.18293
H  -2.52766  0.30351 -2.89444
H   3.19966  0.48994  3.74488
H   3.28544  1.62582  2.37394
H   1.72522  0.87352  2.80414
H   2.80813 -1.94288  3.41589
H   1.34371 -1.66938  2.42407
H   2.68097 -2.67010  1.78537
H   4.97906 -1.03597  2.78393
H   4.89948 -1.59299  1.09538
H   5.20625  0.13428  1.46938
H   4.52794  2.63517 -1.28389
H   3.05069  2.69722 -0.27699
H   4.54918  1.98586  0.37238
H   5.30833  0.31680 -2.27497
H   5.47716 -0.20003 -0.58579
H   4.49084 -1.16831 -1.71824
H   3.43027  1.42069 -3.16359
H   2.45909 -0.05415 -2.88327
H   1.84691  1.50967 -2.31771
H   0.14773  5.57997 -0.21361
H   1.55508  4.72931 -0.91138
H   0.14115  5.11782 -1.95588

86
5.NH2Me
Ir -0.06964 -0.05749  0.06437
P   1.80926 -1.42470  0.07332
P  -2.31685  0.57809  0.03192
O  -3.14797 -0.87980 -0.37863
O   1.17952 -3.02363 -0.06952
C  -0.94651 -1.87719 -0.24601
C  -2.96969 -3.25898 -0.59611
H  -4.05591 -3.30255 -0.71857
C  -0.20378 -3.07725 -0.25405
C  -2.89400  3.17703 -1.02609
H  -3.47709  3.49538 -0.14574
H  -3.23092  3.79176 -1.88239
H  -1.83312  3.40973 -0.83599
C  -2.18033 -4.42017 -0.61489
H  -2.65393 -5.39636 -0.76101
C  -2.34156 -2.01630 -0.40790
C  -0.78925 -4.34061 -0.43956
H  -0.15889 -5.23468 -0.44223
C   2.78242 -1.57680  1.74747
C  -3.12251  0.96926  1.75504
C  -3.10041  1.68538 -1.36017
C   4.06850 -2.42399  1.69705
H   3.88308 -3.44027  1.31467
H   4.46459 -2.52350  2.72546
H   4.86118 -1.95470  1.09111
C   3.00996 -1.52558 -1.45663
C  -2.28541  2.08291  2.42074
H  -1.22390  1.79410  2.48483
H  -2.66243  2.25449  3.44685
H  -2.34991  3.04084  1.87735
C   2.10184 -1.53191 -2.70710
H   1.48616 -2.44567 -2.74419
H   2.73931 -1.51216 -3.61129
H   1.41702 -0.66922 -2.72219
C   3.85581 -2.81936 -1.48990
H   4.68776 -2.81369 -0.77238
H   4.29457 -2.92639 -2.49978
H   3.23088 -3.70641 -1.30068
C   1.80669 -2.22723  2.75468
H   0.85541 -1.67322  2.80453
H   2.27402 -2.21616  3.75733
H   1.58858 -3.27241  2.48405
C   3.11997 -0.14280  2.21169
H   3.83119  0.35943  1.53049
H   3.59963 -0.18598  3.20770
H   2.21235  0.47638  2.29043
C  -4.59959  1.37990 -1.58635
H  -4.77040  0.30284 -1.73583
H  -4.92808  1.90844 -2.50123
H  -5.23989  1.72427 -0.76283
C   3.91950 -0.28221 -1.48225
H   3.31779  0.64231 -1.53886
H   4.56212 -0.30589 -2.38240
H   4.58401 -0.22275 -0.60271
C  -2.35281  1.34179 -2.66705
H  -1.27561  1.54872 -2.58971
H  -2.78190  1.94468 -3.48986
H  -2.46475  0.27628 -2.92746
C  -3.00832 -0.32931  2.58652
H  -3.64082 -1.13091  2.17278
H  -3.34696 -0.11807  3.61825
H  -1.96767 -0.68913  2.62757
C  -4.60814  1.37707  1.70284
H  -4.76827  2.35041  1.21090
H  -4.98259  1.47410  2.73963
H  -5.22656  0.61656  1.19911
H   0.81994  1.41125  0.61345
H   0.07677  0.26259 -1.57399
H  -0.18447 -0.28683  1.71364
B   0.92925  2.68471  0.52049
H  -0.08279  3.29937  0.27827
H   1.43335  2.95868  1.59862
N   2.01643  3.01072 -0.61166
H   2.40199  3.97629 -0.37646
H   2.79628  2.34547 -0.51838
N   2.79781  5.60187  0.34921
H   2.16825  6.31816 -0.02980
C   4.18051  6.12259  0.39763
H   4.29999  7.05016  0.99119
H   4.52943  6.32517 -0.62792
H   4.84172  5.35435  0.82981
H   2.45905  5.41286  1.30027
C   1.52432  2.98270 -2.01836
H   2.34535  3.17825 -2.72764
H   1.06952  1.99534 -2.20318
H   0.75032  3.75643 -2.12581

86
TS(5-2)B
Ir  0.01072  0.08004  0.06673
P   2.30468 -0.25794  0.09682
P  -2.22284 -0.53486  0.09177
O  -2.26832 -2.17071 -0.48531
O   2.55358 -1.83545 -0.58097
C   0.13710 -1.93029 -0.55719
C  -0.95164 -4.07301 -1.13921
H  -1.87313 -4.64951 -1.26463
C   1.37489 -2.56249 -0.77953
C  -3.93814  1.58082 -0.74287
H  -4.58222  1.56814  0.15266
H  -4.50796  2.07866 -1.55076
H  -3.06065  2.20643 -0.49526
C   0.30951 -4.64718 -1.37391
H   0.37573 -5.69265 -1.69340
C  -1.00873 -2.72874 -0.72980
C   1.48741 -3.90274 -1.19028
H   2.47401 -4.34643 -1.35435
C   3.10392 -0.50669  1.85163
C  -3.03185 -0.75857  1.84410
C  -3.52543  0.15989 -1.17846
C   4.63230 -0.70464  1.85270
H   4.94820 -1.51566  1.17711
H   4.95009 -0.98107  2.87590
H   5.17644  0.21640  1.58653
C   3.51507  0.67983 -1.09760
C  -2.82103  0.55534  2.62733
H  -1.75897  0.84748  2.63467
H  -3.15990  0.41549  3.67132
H  -3.40388  1.39119  2.20160
C   2.83133  0.68307 -2.48288
H   2.74243 -0.34085 -2.88156
H   3.44711  1.27474 -3.18706
H   1.81583  1.10402 -2.44292
C   4.88824 -0.00714 -1.27714
H   5.54811  0.11020 -0.40727
H   5.40312  0.45180 -2.14259
H   4.76937 -1.08171 -1.48817
C   2.45404 -1.78262  2.43605
H   1.35493 -1.71418  2.43399
H   2.79372 -1.90376  3.48178
H   2.74730 -2.68093  1.86996
C   2.73176  0.71143  2.72259
H   3.21404  1.63945  2.36965
H   3.07398  0.53451  3.75995
H   1.64284  0.87566  2.73231
C  -4.77250 -0.73524 -1.36285
H  -4.48218 -1.78544 -1.52254
H  -5.32527 -0.39622 -2.25977
H  -5.46841 -0.68810 -0.51463
C   3.68298  2.12473 -0.58498
H   2.70507  2.60309 -0.39838
H   4.23117  2.72846 -1.33351
H   4.25897  2.16687  0.35524
C  -2.80305  0.20094 -2.54438
H  -1.85046  0.75031 -2.50446
H  -3.46886  0.66901 -3.29447
H  -2.56169 -0.81786 -2.88913
C  -2.25615 -1.90589  2.53169
H  -2.41788 -2.86631  2.01691
H  -2.61712 -2.00278  3.57279
H  -1.17408 -1.70291  2.55663
C  -4.52736 -1.13149  1.83584
H  -5.16745 -0.30780  1.47871
H  -4.84037 -1.35369  2.87361
H  -4.72871 -2.02961  1.23014
H  -0.06018  1.64688  0.71383
H   0.01882  0.59031 -1.57058
H   0.02785 -0.36850  1.63579
B   0.12840  3.68760  1.79537
H  -0.81927  3.30070  2.42632
H   1.25843  3.35343  2.02271
N  -0.07346  4.74997  0.86168
H  -0.25061  3.49895 -0.74380
N  -0.48162  2.98434 -1.62565
H  -0.20899  1.85873 -1.38591
C   0.19200  3.54043 -2.82622
H  -0.03892  2.90504 -3.69395
H   1.27807  3.52302 -2.65903
H  -0.13341  4.57288 -3.02991
H  -1.50528  2.99136 -1.72533
C  -1.31569  5.50775  0.68397
H  -1.58618  5.63049 -0.38347
H  -2.13176  4.96863  1.18840
H  -1.24741  6.51849  1.12664
H   0.75056  5.23012  0.49455

70
2
Ir -0.00094 -0.62013 -0.07779
C   0.00539  1.49496 -0.17749
C   1.20697  2.21570 -0.26324
C  -1.18657  2.22973 -0.07863
C   1.23905  3.62148 -0.29742
C  -1.20654  3.63611 -0.11068
C   0.01852  4.31591 -0.22651
H   2.19278  4.15197 -0.37002
H  -2.15396  4.17800 -0.03962
H   0.02303  5.41067 -0.25145
P  -2.28842 -0.18075  0.03863
P   2.29265 -0.18691 -0.01325
C  -3.33734 -0.55189 -1.54903
C  -3.27858 -0.57675  1.64962
C   3.48114 -0.79946 -1.40858
C   3.12280 -0.31328  1.73124
O  -2.40179  1.55117  0.06957
O   2.42075  1.51947 -0.31156
H   0.02950 -0.40624  1.50866
H  -0.02817 -1.50977 -1.53706
H  -0.02534 -0.59180 -1.81686
H  -0.00534 -2.20603  0.41097
C  -2.74031  0.32062 -2.67860
H  -1.66865  0.12511 -2.84140
H  -3.27211  0.09098 -3.62034
H  -2.86200  1.39421 -2.46586
C  -3.18469 -2.04698 -1.90729
H  -3.68929 -2.24051 -2.87221
H  -2.12746 -2.33955 -2.00986
H  -3.64439 -2.70792 -1.15470
C  -4.83100 -0.19227 -1.40983
H  -5.31698 -0.31104 -2.39642
H  -5.36131 -0.85504 -0.70735
H  -4.97389  0.85317 -1.09242
C  -2.31633 -0.35097  2.83845
H  -2.87822 -0.51040  3.77750
H  -1.46820 -1.05164  2.81689
H  -1.91690  0.67688  2.85280
C  -3.70484 -2.06029  1.62435
H  -4.48563 -2.26188  0.87225
H  -2.84684 -2.72656  1.42892
H  -4.12258 -2.33342  2.61097
C  -4.49639  0.35548  1.84224
H  -5.29371  0.18317  1.10644
H  -4.92593  0.16753  2.84365
H  -4.19936  1.41447  1.79170
C   2.68229 -0.75993 -2.73202
H   3.36894 -0.99774 -3.56512
H   1.87123 -1.50355 -2.74590
H   2.25093  0.23678 -2.92399
C   4.71709  0.11373 -1.57709
H   5.40358  0.07258 -0.72065
H   5.28059 -0.22030 -2.46812
H   4.41964  1.16208 -1.73374
C   3.89642 -2.25727 -1.11581
H   4.56802 -2.33686 -0.24523
H   3.01914 -2.90357 -0.93921
H   4.44116 -2.66220 -1.98871
C   2.86320 -1.73174  2.28581
H   1.78802 -1.97111  2.28568
H   3.38637 -2.51142  1.70759
H   3.23514 -1.78426  3.32609
C   4.63416 -0.00538  1.73459
H   4.98800  0.00755  2.78242
H   5.22524 -0.76985  1.20492
H   4.85384  0.98272  1.29878
C   2.41927  0.73157  2.62909
H   1.32945  0.57717  2.66690
H   2.81532  0.63312  3.65673
H   2.61105  1.75946  2.28280

1
Figure S79(b) NB: Structures in this follow as BP86(BS2/THF/BJD3)//BP86(BS1) protocol. 
X 0.0 0.0 0.0

77
6[NH3Me]
Ir  0.00447  0.35031 -0.14199
P  -2.27006 -0.09686 -0.03737
P   2.28363 -0.05515 -0.10024
O   2.42730 -1.78548  0.06226
O  -2.37831 -1.73952  0.53843
C   0.02930 -1.68334  0.34459
C   1.26765 -3.80845  0.64363
H   2.22453 -4.34017  0.65135
C  -1.15528 -2.40830  0.58906
C   3.08583  1.97200  1.73632
H   3.48202  2.59227  0.91496
H   3.61193  2.26651  2.66358
H   2.01312  2.18852  1.86855
C   0.05835 -4.47734  0.90760
H   0.07026 -5.54954  1.13148
C   1.22576 -2.43018  0.35856
C  -1.16672 -3.78653  0.87775
H  -2.11439 -4.30154  1.06500
C  -3.20395 -0.27742 -1.73749
C   3.39834  0.16545 -1.67589
C   3.27777  0.46000  1.49632
C  -4.71474 -0.56619 -1.63444
H  -4.92622 -1.45654 -1.02059
H  -5.10453 -0.76462 -2.65081
H  -5.28548  0.28703 -1.23338
C  -3.44972  0.69029  1.29315
C   2.53188 -0.18116 -2.90762
H   2.15135 -1.21502 -2.86046
H   3.15944 -0.08821 -3.81400
H   1.66508  0.48852 -3.00465
C  -2.63664  0.80188  2.60182
H  -2.36514 -0.19526  2.98768
H  -3.25769  1.30534  3.36627
H  -1.70002  1.36322  2.46222
C  -4.69675 -0.17088  1.60235
H  -5.43247 -0.17743  0.78725
H  -5.19892  0.24776  2.49471
H  -4.41610 -1.21106  1.82976
C  -2.53734 -1.46311 -2.47292
H  -1.44598 -1.32658 -2.54387
H  -2.95181 -1.52330 -3.49666
H  -2.74049 -2.41877 -1.96331
C  -2.97103  1.01863 -2.54458
H  -3.45069  1.89599 -2.07743
H  -3.40780  0.90131 -3.55428
H  -1.89388  1.22426 -2.65053
C   4.78052  0.11870  1.46537
H   4.95491 -0.94686  1.24582
H   5.21002  0.32616  2.46382
H   5.34250  0.72890  0.73990
C  -3.86980  2.09832  0.82158
H  -2.99925  2.72072  0.55069
H  -4.41069  2.61558  1.63574
H  -4.54301  2.06526 -0.05092
C   2.62670 -0.31160  2.66709
H   1.53809 -0.14079  2.69371
H   3.06421  0.04667  3.61783
H   2.81287 -1.39446  2.59020
C   4.62612 -0.77416 -1.69273
H   5.37632 -0.52374 -0.93080
H   5.11848 -0.68987 -2.67961
H   4.32536 -1.82423 -1.55296
C   3.83474  1.64340 -1.77452
H   2.96852  2.32725 -1.73497
H   4.34324  1.80986 -2.74235
H   4.54295  1.92964 -0.97945
H  -0.01327  1.91757 -0.77512
H   0.05877  0.90135  1.45350
H  -0.03676 -0.06753 -1.74643
N  -0.09005  3.79055  0.85644
H  -0.06996  2.78954  0.36237
H  -0.84369  3.77976  1.55728
C  -0.27214  4.88600 -0.14364
H  -1.22656  4.72933 -0.66327
H  -0.27099  5.86083  0.36142
H   0.55150  4.83251 -0.86770
H   0.79821  3.88996  1.36722

77
TS(6-2')
Ir  0.00748 -0.33910  0.12636
P  -2.27314  0.11422  0.01997
P   2.30135  0.03195  0.08710
O   2.45313  1.76240  0.00424
O  -2.35594  1.77471 -0.48936
C   0.05024  1.69678 -0.26370
C   1.30822  3.81664 -0.48866
H   2.26990  4.33900 -0.47844
C  -1.12759  2.43638 -0.49491
C   2.99682 -1.93867 -1.83496
H   3.39818 -2.60400 -1.05180
H   3.48763 -2.21184 -2.78763
H   1.91503 -2.11977 -1.94153
C   0.10518  4.50431 -0.72933
H   0.12675  5.58384 -0.91268
C   1.25510  2.42958 -0.25530
C  -1.12550  3.82383 -0.73241
H  -2.06768  4.35215 -0.90846
C  -3.21528  0.22287  1.71722
C   3.41294 -0.27506  1.64498
C   3.25498 -0.44571 -1.54030
C  -4.72736  0.50545  1.61449
H  -4.94022  1.42127  1.03975
H  -5.12569  0.65581  2.63553
H  -5.28891 -0.33258  1.17104
C  -3.42378 -0.63269 -1.35075
C   2.57209  0.09016  2.88900
H   2.26532  1.14923  2.87408
H   3.19268 -0.07269  3.78994
H   1.66128 -0.52107  2.96765
C  -2.59107 -0.71169 -2.64938
H  -2.28442  0.29146 -2.99038
H  -3.21460 -1.16518 -3.44226
H  -1.67606 -1.30929 -2.52068
C  -4.66380  0.24174 -1.64951
H  -5.40280  0.23832 -0.83744
H  -5.16387 -0.15801 -2.55132
H  -4.37622  1.28424 -1.85733
C  -2.55931  1.38337  2.50096
H  -1.46667  1.25475  2.56819
H  -2.97474  1.39658  3.52573
H  -2.77175  2.35750  2.03175
C  -2.97598 -1.10396  2.47128
H  -3.44974 -1.96434  1.96857
H  -3.41496 -1.02940  3.48377
H  -1.89775 -1.30761  2.57309
C   4.77096 -0.16838 -1.51108
H   4.99465  0.87861 -1.25047
H   5.18106 -0.35312 -2.52179
H   5.31205 -0.83251 -0.81794
C  -3.84739 -2.05427 -0.92384
H  -2.97752 -2.68273 -0.66518
H  -4.37677 -2.54674 -1.76031
H  -4.53198 -2.04820 -0.05981
C   2.62541  0.40246 -2.66945
H   1.53143  0.27172 -2.70353
H   3.04791  0.07284 -3.63690
H   2.85056  1.47337 -2.54387
C   4.68483  0.60394  1.66884
H   5.42636  0.31653  0.91167
H   5.16604  0.49463  2.65851
H   4.43738  1.66807  1.52998
C   3.77562 -1.77477  1.70500
H   2.87598 -2.41398  1.66950
H   4.29351 -1.98601  2.65875
H   4.45294 -2.07913  0.88998
H  -0.02344 -1.90670  0.78963
H   0.05427 -0.72806 -1.50578
H  -0.03209  0.03157  1.74893
N  -0.10210 -3.71791 -0.76951
H  -0.05414 -2.43660 -0.12643
H  -0.74534 -3.65271 -1.56695
C  -0.51010 -4.78375  0.17341
H  -1.51923 -4.55962  0.55134
H  -0.51480 -5.78422 -0.28982
H   0.18554 -4.78690  1.02673
H   0.83180 -3.90312 -1.15372

70
2'
C  -1.22744  3.64201  0.12435
C  -0.00000  4.32871  0.13673
C   1.22743  3.64200  0.12412
C   1.20470  2.23422  0.09397
C  -0.00003  1.51411  0.06436
C  -1.20473  2.23423  0.09419
O   2.41811  1.54754  0.11253
P   2.30784 -0.18708  0.01473
C   3.40242 -0.65175  1.53754
C   2.53530 -0.45138  2.80149
Ir  0.00001 -0.59489  0.04487
P  -2.30783 -0.18708  0.01479
C  -3.23281 -0.50014 -1.65732
C  -2.59469  0.44242 -2.70361
O  -2.41814  1.54754  0.11288
C   3.23281 -0.50048 -1.65732
C   2.59446  0.44169 -2.70381
C  -3.40245 -0.65211  1.53745
C  -2.53525 -0.45225  2.80143
C  -4.64989  0.25131  1.67081
C  -3.79932 -2.14065  1.42806
C  -2.99378 -1.96898 -2.07346
C  -4.74602 -0.20492 -1.60038
C   4.74598 -0.20505 -1.60057
C   2.99404 -1.96948 -2.07307
C   3.79915 -2.14037  1.42858
C   4.64995  0.25158  1.67063
H   2.17994  4.17950  0.14278
H  -2.17994  4.17952  0.14319
H   0.00000  5.42352  0.15953
H   0.00011 -0.24585  1.64609
H   0.00024 -1.98937 -0.80448
H  -0.00027 -0.30880 -1.57973
H   0.00013 -1.93962  0.96849
H  -3.45820 -2.13860 -3.06220
H  -1.91842 -2.19357 -2.15536
H  -3.44470 -2.68688 -1.36879
H  -5.15871 -0.30339 -2.62133
H  -5.29293 -0.91617 -0.96154
H  -4.95581  0.82057 -1.25617
H  -3.04897  0.22923 -3.68832
H  -2.77961  1.50111 -2.46178
H  -1.50723  0.28687 -2.78875
H  -4.29415 -2.44979  2.36674
H  -4.50873 -2.33018  0.60605
H  -2.91864 -2.79141  1.28820
H  -5.14374  0.01959  2.63220
H  -4.37376  1.31729  1.68034
H  -5.38924  0.08953  0.87515
H  -3.15946 -0.66909  3.68758
H  -1.66488 -1.12471  2.81576
H  -2.17083  0.58500  2.89047
H   3.45840 -2.13923 -3.06181
H   3.44521 -2.68709 -1.36826
H   1.91873 -2.19436 -2.15481
H   3.04881  0.22841 -3.68848
H   1.50704  0.28583 -2.78891
H   2.77911  1.50047 -2.46223
H   5.15860 -0.30364 -2.62154
H   4.95571  0.82052 -1.25655
H   5.29304 -0.91613 -0.96167
H   4.29396 -2.44931  2.36735
H   2.91844 -2.79110  1.28889
H   4.50856 -2.33017  0.60664
H   5.14381  0.02003  2.63206
H   5.38926  0.08958  0.87499
H   4.37390  1.31758  1.67992
H   3.15964 -0.66767  3.68769
H   2.17074  0.58586  2.89000
H   1.66506 -1.12398  2.81627

1
(v) Figure S80
X 0.0 0.0 0.0

68
1
C  -0.00000  4.30331 -0.16264
C  -1.23059  3.62410 -0.13426
C  -1.21181  2.21893 -0.07368
C  -0.00000  1.48500 -0.04040
C   1.21180  2.21893 -0.07367
C   1.23058  3.62410 -0.13425
Ir -0.00000 -0.58836  0.04900
P   2.26933 -0.19876  0.01103
C   3.28558 -0.51060  1.61603
O   2.42482  1.54919 -0.04845
O  -2.42482  1.54918 -0.04847
P  -2.26933 -0.19877  0.01103
C  -3.28557 -0.51058  1.61604
C  -3.21686 -0.64591 -1.60195
C   3.21685 -0.64589 -1.60196
H   0.00001 -1.98355  0.86738
H  -0.00001 -1.96843 -0.76634
H  -2.17970  4.16642 -0.15930
H   2.17969  4.16642 -0.15928
H  -0.00001  5.39789 -0.20984
C  -3.13990 -2.17493 -1.80974
C  -4.68126 -0.16720 -1.62156
C  -2.42981  0.05718 -2.73388
C  -4.56295  0.34793  1.71803
C  -3.61938 -2.01387  1.71673
C  -2.32650 -0.11811  2.76626
C   4.68125 -0.16720 -1.62156
C   3.13987 -2.17491 -1.80977
C   2.42981  0.05722 -2.73388
C   3.61942 -2.01388  1.71669
C   4.56295  0.34793  1.71803
C   2.32652 -0.11815  2.76627
H  -5.09222 -0.31004 -2.63867
H  -5.31764 -0.74458 -0.93114
H  -4.76666  0.90282 -1.37232
H  -2.86901 -0.23089 -3.70724
H  -2.48053  1.15399 -2.64371
H  -1.36759 -0.24061 -2.72534
H  -3.56981 -2.42462 -2.79767
H  -2.09649 -2.52997 -1.78892
H  -3.71032 -2.73498 -1.05100
H  -4.98880  0.23069  2.73219
H  -4.34202  1.41529  1.56222
H  -5.33871  0.04438  0.99942
H  -4.03057 -2.22716  2.72091
H  -4.38017 -2.32186  0.97987
H  -2.72283 -2.64275  1.58076
H  -2.82791 -0.31057  3.73362
H  -1.39070 -0.70058  2.72766
H  -2.06318  0.95188  2.72620
H   2.86900 -0.23085 -3.70724
H   1.36758 -0.24056 -2.72534
H   2.48054  1.15403 -2.64370
H   5.09221 -0.31004 -2.63868
H   4.76666  0.90282 -1.37232
H   5.31763 -0.74459 -0.93115
H   3.56978 -2.42459 -2.79770
H   3.71029 -2.73497 -1.05103
H   2.09646 -2.52994 -1.78895
H   4.03061 -2.22718  2.72086
H   2.72288 -2.64277  1.58071
H   4.38021 -2.32185  0.97981
H   2.82794 -0.31063  3.73361
H   2.06318  0.95183  2.72623
H   1.39073 -0.70064  2.72766
H   4.98881  0.23068  2.73218
H   5.33871  0.04442  0.99940
H   4.34200  1.41530  1.56225

79
TS(1-5cis)
Ir  0.00006 -0.56553 -0.56646
P   2.26751 -0.47099 -0.12466
P  -2.26741 -0.47115 -0.12468
O  -2.42202  0.83209  1.05133
O   2.42200  0.83208  1.05156
C  -0.00001  0.77132  1.03563
C  -1.23041  2.24992  2.58788
H  -2.18153  2.61294  2.98877
C   1.20896  1.27846  1.56336
C  -2.79243 -3.25498  0.18623
H  -3.41175 -3.31479 -0.72211
H  -3.09287 -4.08804  0.84905
H  -1.74243 -3.41429 -0.10902
C  -0.00010  2.71760  3.09111
H  -0.00013  3.46176  3.89480
C  -1.20902  1.27846  1.56325
C   1.23025  2.24992  2.58799
H   2.18135  2.61294  2.98897
C   3.55864  0.11141 -1.43644
C  -3.55864  0.11083 -1.43655
C  -2.97284 -1.92141  0.94573
C   4.74498  0.88707 -0.82685
H   4.39793  1.74116 -0.22517
H   5.36857  1.28047 -1.65138
H   5.39014  0.25998 -0.19385
C   2.97313 -1.92137  0.94544
C  -2.78622  1.03924 -2.39720
H  -2.41111  1.94663 -1.90116
H  -3.46641  1.35492 -3.21074
H  -1.91900  0.52829 -2.84781
C   2.13063 -1.96039  2.24105
H   2.25134 -1.04099  2.83545
H   2.46671 -2.81510  2.85711
H   1.05871 -2.08913  2.02563
C   4.45131 -1.71483  1.33563
H   5.13326 -1.78846  0.47354
H   4.74476 -2.50590  2.05103
H   4.60835 -0.74247  1.83027
C   2.78612  1.04014 -2.39668
H   1.91877  0.52941 -2.84730
H   3.46618  1.35605 -3.21024
H   2.41115  1.94740 -1.90027
C   4.04709 -1.11739 -2.23523
H   4.70046 -1.78070 -1.64548
H   4.63549 -0.76276 -3.10156
H   3.20370 -1.70972 -2.63044
C  -4.45103 -1.71491  1.33593
H  -4.60812 -0.74245  1.83036
H  -4.74437 -2.50584  2.05153
H  -5.13301 -1.78880  0.47390
C   2.79282 -3.25480  0.18566
H   1.74286 -3.41405 -0.10977
H   3.09315 -4.08798  0.84838
H   3.41228 -3.31444 -0.72259
C  -2.13030 -1.96009  2.24133
H  -1.05835 -2.08859  2.02590
H  -2.46616 -2.81481  2.85748
H  -2.25122 -1.04066  2.83562
C  -4.74492  0.88667 -0.82706
H  -5.39000  0.25977 -0.19379
H  -5.36862  1.27980 -1.65165
H  -4.39781  1.74096 -0.22570
C  -4.04718 -1.11821 -2.23492
H  -3.20384 -1.71064 -2.63006
H  -4.63569 -0.76384 -3.10128
H  -4.70048 -1.78136 -1.64490
H   0.00010 -1.45347 -1.96925
H   0.00011 -2.03434 -0.07618
H  -0.00036  2.04917 -1.57604
B  -0.00061  3.28715 -1.67075
H   1.01889  3.70820 -2.19627
H  -1.02060  3.70779 -2.19564
N  -0.00029  3.85324 -0.14854
H  -0.80655  3.47057  0.37006
H   0.80647  3.47099  0.36957
C  -0.00065  5.33785 -0.04355
H  -0.00036  5.66405  1.00896
H   0.89102  5.72176 -0.55974
H  -0.89290  5.72128 -0.55909

79
5cis
Ir  0.05555 -0.26005 -0.67829
P   2.32477 -0.23873 -0.16285
P  -2.19363 -0.47428 -0.16315
O  -2.41338  0.63767  1.19465
O   2.42745  0.83135  1.22945
C   0.01149  0.65722  1.20879
C  -1.27281  1.67869  3.05656
H  -2.23653  1.90108  3.52473
C   1.19953  1.09568  1.83450
C  -2.34040 -3.32794 -0.21835
H  -2.94534 -3.34711 -1.13841
H  -2.52752 -4.27437  0.32297
H  -1.27890 -3.30465 -0.51301
C  -0.06164  2.09307  3.64478
H  -0.08817  2.64486  4.59039
C  -1.21140  0.97201  1.83969
C   1.18215  1.81611  3.04639
H   2.11778  2.14483  3.50841
C   3.73170  0.51518 -1.26703
C  -3.66707  0.10148 -1.29269
C  -2.69780 -2.14344  0.70734
C   4.90187  1.10657 -0.45061
H   4.53988  1.83263  0.29397
H   5.57814  1.63916 -1.14551
H   5.49895  0.34623  0.07136
C   2.99071 -1.87948  0.65055
C  -3.15117  1.27345 -2.14940
H  -3.00340  2.18977 -1.55433
H  -3.90958  1.51781 -2.91661
H  -2.20278  1.03647 -2.65369
C   2.14815 -2.12863  1.92022
H   2.28153 -1.32936  2.66609
H   2.46991 -3.08307  2.37704
H   1.07729 -2.20575  1.68621
C   4.46785 -1.79459  1.08979
H   5.16849 -1.73878  0.24239
H   4.71815 -2.71157  1.65575
H   4.64513 -0.93506  1.75644
C   3.09766  1.65213 -2.08966
H   2.22257  1.30988 -2.66393
H   3.85362  2.04006 -2.79819
H   2.77425  2.48542 -1.44989
C   4.21945 -0.56946 -2.25415
H   4.79432 -1.37281 -1.76731
H   4.88611 -0.09425 -2.99742
H   3.37882 -1.02272 -2.80779
C  -4.18538 -2.21146  1.11270
H  -4.47711 -1.35155  1.73724
H  -4.34134 -3.12620  1.71488
H  -4.86775 -2.27511  0.25075
C   2.78794 -3.05686 -0.32949
H   1.73961 -3.12958 -0.66168
H   3.05361 -4.00026  0.18377
H   3.42170 -2.97812 -1.22642
C  -1.86491 -2.24142  2.00460
H  -0.78787 -2.15078  1.80712
H  -2.05036 -3.22756  2.46947
H  -2.14501 -1.46243  2.73096
C  -4.91199  0.57619 -0.51279
H  -5.43534 -0.23777  0.00691
H  -5.62651  1.02613 -1.22770
H  -4.64934  1.34377  0.23274
C  -4.00858 -1.05844 -2.25615
H  -3.11181 -1.41785 -2.79013
H  -4.72276 -0.69150 -3.01637
H  -4.48227 -1.91327 -1.74917
H   0.09599 -0.89080 -2.21713
H   0.13852 -1.77663 -0.27213
H  -0.01456  1.45624 -1.51627
B  -0.15016  2.74365 -1.53355
H   0.93375  3.27793 -1.55268
H  -0.86709  3.01033 -2.47434
N  -0.86003  3.21160 -0.17310
H  -1.77444  2.74684 -0.06580
H  -0.30747  2.83912  0.62015
C  -1.02417  4.68729 -0.05459
H  -1.48660  4.95367  0.90857
H  -0.03176  5.15237 -0.13703
H  -1.64982  5.04183 -0.88655

79
TS(5cis-7)
C  -0.28459 -4.64325 -0.08370
C  -1.46282 -3.88005 -0.04532
C  -1.36363 -2.48054 -0.00000
C  -0.12785 -1.78427  0.01209
C   1.02317 -2.61108 -0.03564
C   0.97039 -4.01278 -0.08189
Ir -0.01825  0.24351  0.10811
P   2.23059 -0.29183  0.00651
C   3.18665  0.06314 -1.63855
O   2.28545 -2.01493 -0.04070
O  -2.55312 -1.75381  0.02922
P  -2.32174 -0.04410  0.02239
C  -3.24501  0.37529 -1.62576
C  -3.38082  0.40219  1.57387
C   3.34139 -0.02052  1.56818
B   0.12040  3.18285 -1.12166
N   0.86523  3.81022  0.16470
H   0.01996  1.77358  1.61481
H   0.01477  0.87104  1.69813
H   0.05703  1.91812 -0.91283
H  -0.99484  3.66395 -1.16155
H   0.80763  3.38841 -2.10468
H   0.43994  3.35331  1.00433
H   1.84546  3.49444  0.17541
H  -2.45024 -4.35085 -0.04997
H   1.90038 -4.58785 -0.11520
H  -0.34473 -5.73566 -0.11879
C  -3.25141  1.91303  1.86270
C  -4.86451  0.00682  1.43434
C  -2.75784 -0.39974  2.74115
C  -4.46596 -0.53755 -1.87191
C  -3.66104  1.86021 -1.64619
C  -2.20709  0.11572 -2.74397
C   4.77769 -0.55700  1.41030
C   3.37179  1.48032  1.92599
C   2.63689 -0.79757  2.70565
C   3.66591  1.52822 -1.67519
C   4.36810 -0.90201 -1.87603
C   2.13933 -0.16141 -2.75616
H  -5.36700  0.14623  2.41019
H  -5.39801  0.63438  0.70190
H  -4.97913 -1.05068  1.14643
H  -3.28030 -0.13266  3.67878
H  -2.86156 -1.48487  2.58352
H  -1.68580 -0.17566  2.86594
H  -3.75874  2.14379  2.81814
H  -2.19467  2.21563  1.95901
H  -3.71719  2.53377  1.08034
H  -4.84699 -0.34429 -2.89237
H  -4.19334 -1.60179 -1.80350
H  -5.29221 -0.34653 -1.17124
H  -4.02647  2.11791 -2.65809
H  -4.48198  2.07194 -0.94046
H  -2.81407  2.52958 -1.42035
H  -2.68060  0.31600 -3.72393
H  -1.32614  0.76877 -2.64127
H  -1.85832 -0.93040 -2.74115
H   3.17334 -0.61255  3.65516
H   1.58862 -0.47922  2.82962
H   2.64041 -1.88138  2.51106
H   5.28404 -0.52737  2.39372
H   4.78623 -1.60180  1.06096
H   5.37918  0.05371  0.71704
H   3.93501  1.62157  2.86734
H   3.87455  2.08782  1.15284
H   2.35274  1.87294  2.08761
H   4.10179  1.74419 -2.66868
H   2.82681  2.23227 -1.53665
H   4.44864  1.73386 -0.92505
H   2.61891  0.01912 -3.73701
H   1.75660 -1.19530 -2.74883
H   1.28110  0.52132 -2.65425
H   4.72489 -0.77247 -2.91510
H   5.22199 -0.70848 -1.21018
H   4.05846 -1.95101 -1.75043
C   0.80978  5.29562  0.26881
H   1.33562  5.65292  1.16923
H   1.26858  5.72925 -0.63152
H  -0.24641  5.59684  0.30424

77
7
C   0.08306 -4.07210 -2.00922
C  -1.14712 -3.47914 -1.68149
C  -1.14514 -2.21814 -1.06244
C   0.04073 -1.49939 -0.76396
C   1.24971 -2.16633 -1.09014
C   1.29367 -3.42580 -1.70966
Ir  0.01182  0.29375  0.17502
P  -2.25498 -0.15016  0.10695
O  -2.37874 -1.66624 -0.72510
O   2.46761 -1.56157 -0.77688
P   2.28584 -0.07371  0.08881
C   3.09722 -0.54787  1.77482
C   3.48209  0.97038 -1.01616
C  -3.51295  0.80763 -1.01187
C  -3.03459 -0.62450  1.80731
B  -0.16041  2.95600  0.97045
N   0.11154  3.26044 -0.59449
H  -2.09690 -3.97984 -1.89077
H   2.25945 -3.88464 -1.94053
H   0.09897 -5.05444 -2.49255
C   3.79893  2.30612 -0.31088
C   4.78984  0.23991 -1.39198
C   2.69521  1.21495 -2.32612
C   4.57805 -0.96288  1.69002
C   2.92104  0.64004  2.74645
C   2.26430 -1.74693  2.28579
C  -4.73806 -0.04122 -1.41799
C  -3.96392  2.10497 -0.31092
C  -2.72860  1.14450 -2.30138
C  -2.89772  0.58732  2.75563
C  -4.49939 -1.09564  1.73862
C  -2.15533 -1.78171  2.33627
H  -0.16285  2.34968 -1.05547
H   1.12452  3.33164 -0.75598
H   0.64046  3.58311  1.64021
H  -1.31740  3.22182  1.21507
H   0.09864  1.72277  1.28577
H   3.28009  1.88001 -2.98946
H   2.51641  0.26727 -2.85967
H   1.70565  1.66496 -2.14506
H   5.31034  0.81993 -2.17767
H   5.48292  0.14162 -0.54441
H   4.58174 -0.76428 -1.79265
H   4.27130  3.00726 -1.02439
H   2.89960  2.79454  0.10758
H   4.50321  2.16894  0.52676
H   4.88849 -1.38523  2.66442
H   4.74584 -1.73551  0.92226
H   5.24226 -0.10715  1.48466
H   3.26830  0.33955  3.75291
H   3.50879  1.52398  2.44705
H   1.86313  0.94050  2.82264
H   2.60933 -2.01735  3.30146
H   1.19203 -1.49212  2.33352
H   2.37736 -2.62866  1.63472
H  -3.39487  1.67799 -3.00557
H  -1.85458  1.78430 -2.09903
H  -2.35944  0.23276 -2.79898
H  -5.31682  0.51526 -2.17956
H  -4.43111 -1.00306 -1.85614
H  -5.41469 -0.24282 -0.57551
H  -4.52001  2.73813 -1.02826
H  -4.64145  1.90146  0.53532
H  -3.11028  2.68920  0.07443
H  -4.79523 -1.49171  2.72857
H  -5.19393 -0.27315  1.50031
H  -4.63727 -1.90291  1.00107
H  -3.22914  0.29200  3.76904
H  -1.85145  0.92794  2.81940
H  -3.51679  1.44382  2.44177
H  -2.48889 -2.04939  3.35654
H  -2.23339 -2.67747  1.69934
H  -1.09424 -1.48288  2.37902
C  -0.57433  4.46157 -1.14827
H  -1.65943  4.31201 -1.06510
H  -0.29214  5.33908 -0.54695
H  -0.29951  4.62487 -2.20252

77
TS(7-1)
C   0.09794 -4.04746 -2.08977
C  -1.14006 -3.45547 -1.78560
C  -1.14445 -2.20738 -1.14088
C   0.04595 -1.52649 -0.78885
C   1.26335 -2.17415 -1.10892
C   1.31056 -3.42177 -1.75317
Ir  0.00662  0.24757  0.23319
P  -2.27357 -0.16504  0.08649
O  -2.37705 -1.63152 -0.83916
O   2.47173 -1.56508 -0.77539
P   2.30751 -0.06229  0.08264
C   3.11810 -0.53891  1.76001
C   3.43636  1.01315 -1.04167
C  -3.45658  0.91834 -0.96854
C  -3.05804 -0.74436  1.74693
B   0.06313  3.08223  0.90363
N   0.10770  3.44995 -0.55902
H  -2.08414 -3.94555 -2.03960
H   2.27423 -3.88531 -1.98232
H   0.11803 -5.01966 -2.59311
C   3.77015  2.33853 -0.32355
C   4.72804  0.27841 -1.46062
C   2.59792  1.28983 -2.31324
C   4.54167 -1.11392  1.63680
C   3.09455  0.69405  2.69077
C   2.17668 -1.62297  2.33824
C  -4.67979  0.12971 -1.48424
C  -3.89763  2.14266 -0.13908
C  -2.61722  1.37965 -2.18364
C  -2.96408  0.41383  2.76600
C  -4.50959 -1.24349  1.61606
C  -2.16140 -1.91158  2.22438
H  -0.03368  1.26340 -0.94207
H   1.05667  3.59806 -0.90910
H   1.08702  3.27122  1.54362
H  -0.96239  3.43046  1.46480
H  -0.07086  1.67867  1.22551
H   3.21019  1.88198 -3.01867
H   2.30905  0.35353 -2.81906
H   1.67875  1.85435 -2.09043
H   5.25344  0.89481 -2.21371
H   5.42157  0.12539 -0.62049
H   4.50659 -0.70001 -1.91407
H   4.20006  3.04812 -1.05472
H   2.88295  2.81072  0.13297
H   4.52224  2.19540  0.47011
H   4.84617 -1.53544  2.61319
H   4.59492 -1.92126  0.88868
H   5.27998 -0.33890  1.37542
H   3.36979  0.37673  3.71394
H   3.81517  1.46736  2.38122
H   2.09424  1.15699  2.73015
H   2.55140 -1.93488  3.33082
H   1.15254 -1.23032  2.47752
H   2.12219 -2.51476  1.69328
H  -3.26286  1.97988 -2.85146
H  -1.75927  1.99909 -1.87709
H  -2.23767  0.52085 -2.76266
H  -5.24513  0.77893 -2.17844
H  -4.37364 -0.77376 -2.03357
H  -5.36738 -0.16892 -0.67936
H  -4.40067  2.86708 -0.80609
H  -4.61977  1.86991  0.64872
H  -3.04183  2.65589  0.33230
H  -4.82120 -1.69933  2.57469
H  -5.21369 -0.42246  1.40428
H  -4.61103 -2.01014  0.83079
H  -3.26211  0.03919  3.76310
H  -1.93717  0.80951  2.83718
H  -3.63256  1.25232  2.51479
H  -2.52563 -2.26514  3.20677
H  -2.17831 -2.76100  1.52309
H  -1.11181 -1.59297  2.35276
C  -0.77613  4.50068 -1.06546
H  -1.81892  4.27309 -0.78986
H  -0.54977  5.51147 -0.65826
H  -0.72889  4.56885 -2.16871

68
1
C  -0.00000  4.30331 -0.16264
C  -1.23059  3.62410 -0.13426
C  -1.21181  2.21893 -0.07368
C  -0.00000  1.48500 -0.04040
C   1.21180  2.21893 -0.07367
C   1.23058  3.62410 -0.13425
Ir -0.00000 -0.58836  0.04900
P   2.26933 -0.19876  0.01103
C   3.28558 -0.51060  1.61603
O   2.42482  1.54919 -0.04845
O  -2.42482  1.54918 -0.04847
P  -2.26933 -0.19877  0.01103
C  -3.28557 -0.51058  1.61604
C  -3.21686 -0.64591 -1.60195
C   3.21685 -0.64589 -1.60196
H   0.00001 -1.98355  0.86738
H  -0.00001 -1.96843 -0.76634
H  -2.17970  4.16642 -0.15930
H   2.17969  4.16642 -0.15928
H  -0.00001  5.39789 -0.20984
C  -3.13990 -2.17493 -1.80974
C  -4.68126 -0.16720 -1.62156
C  -2.42981  0.05718 -2.73388
C  -4.56295  0.34793  1.71803
C  -3.61938 -2.01387  1.71673
C  -2.32650 -0.11811  2.76626
C   4.68125 -0.16720 -1.62156
C   3.13987 -2.17491 -1.80977
C   2.42981  0.05722 -2.73388
C   3.61942 -2.01388  1.71669
C   4.56295  0.34793  1.71803
C   2.32652 -0.11815  2.76627
H  -5.09222 -0.31004 -2.63867
H  -5.31764 -0.74458 -0.93114
H  -4.76666  0.90282 -1.37232
H  -2.86901 -0.23089 -3.70724
H  -2.48053  1.15399 -2.64371
H  -1.36759 -0.24061 -2.72534
H  -3.56981 -2.42462 -2.79767
H  -2.09649 -2.52997 -1.78892
H  -3.71032 -2.73498 -1.05100
H  -4.98880  0.23069  2.73219
H  -4.34202  1.41529  1.56222
H  -5.33871  0.04438  0.99942
H  -4.03057 -2.22716  2.72091
H  -4.38017 -2.32186  0.97987
H  -2.72283 -2.64275  1.58076
H  -2.82791 -0.31057  3.73362
H  -1.39070 -0.70058  2.72766
H  -2.06318  0.95188  2.72620
H   2.86900 -0.23085 -3.70724
H   1.36758 -0.24056 -2.72534
H   2.48054  1.15403 -2.64370
H   5.09221 -0.31004 -2.63868
H   4.76666  0.90282 -1.37232
H   5.31763 -0.74459 -0.93115
H   3.56978 -2.42459 -2.79770
H   3.71029 -2.73497 -1.05103
H   2.09646 -2.52994 -1.78895
H   4.03061 -2.22718  2.72086
H   2.72288 -2.64277  1.58071
H   4.38021 -2.32185  0.97981
H   2.82794 -0.31063  3.73361
H   2.06318  0.95183  2.72623
H   1.39073 -0.70064  2.72766
H   4.98881  0.23068  2.73218
H   5.33871  0.04442  0.99940
H   4.34200  1.41530  1.56225


 
1
(vi) Figure S81
X 0.0 0.0 0.0

68
1
C  -0.00000  4.30331 -0.16264
C  -1.23059  3.62410 -0.13426
C  -1.21181  2.21893 -0.07368
C  -0.00000  1.48500 -0.04040
C   1.21180  2.21893 -0.07367
C   1.23058  3.62410 -0.13425
Ir -0.00000 -0.58836  0.04900
P   2.26933 -0.19876  0.01103
C   3.28558 -0.51060  1.61603
O   2.42482  1.54919 -0.04845
O  -2.42482  1.54918 -0.04847
P  -2.26933 -0.19877  0.01103
C  -3.28557 -0.51058  1.61604
C  -3.21686 -0.64591 -1.60195
C   3.21685 -0.64589 -1.60196
H   0.00001 -1.98355  0.86738
H  -0.00001 -1.96843 -0.76634
H  -2.17970  4.16642 -0.15930
H   2.17969  4.16642 -0.15928
H  -0.00001  5.39789 -0.20984
C  -3.13990 -2.17493 -1.80974
C  -4.68126 -0.16720 -1.62156
C  -2.42981  0.05718 -2.73388
C  -4.56295  0.34793  1.71803
C  -3.61938 -2.01387  1.71673
C  -2.32650 -0.11811  2.76626
C   4.68125 -0.16720 -1.62156
C   3.13987 -2.17491 -1.80977
C   2.42981  0.05722 -2.73388
C   3.61942 -2.01388  1.71669
C   4.56295  0.34793  1.71803
C   2.32652 -0.11815  2.76627
H  -5.09222 -0.31004 -2.63867
H  -5.31764 -0.74458 -0.93114
H  -4.76666  0.90282 -1.37232
H  -2.86901 -0.23089 -3.70724
H  -2.48053  1.15399 -2.64371
H  -1.36759 -0.24061 -2.72534
H  -3.56981 -2.42462 -2.79767
H  -2.09649 -2.52997 -1.78892
H  -3.71032 -2.73498 -1.05100
H  -4.98880  0.23069  2.73219
H  -4.34202  1.41529  1.56222
H  -5.33871  0.04438  0.99942
H  -4.03057 -2.22716  2.72091
H  -4.38017 -2.32186  0.97987
H  -2.72283 -2.64275  1.58076
H  -2.82791 -0.31057  3.73362
H  -1.39070 -0.70058  2.72766
H  -2.06318  0.95188  2.72620
H   2.86900 -0.23085 -3.70724
H   1.36758 -0.24056 -2.72534
H   2.48054  1.15403 -2.64370
H   5.09221 -0.31004 -2.63868
H   4.76666  0.90282 -1.37232
H   5.31763 -0.74459 -0.93115
H   3.56978 -2.42459 -2.79770
H   3.71029 -2.73497 -1.05103
H   2.09646 -2.52994 -1.78895
H   4.03061 -2.22718  2.72086
H   2.72288 -2.64277  1.58071
H   4.38021 -2.32185  0.97981
H   2.82794 -0.31063  3.73361
H   2.06318  0.95183  2.72623
H   1.39073 -0.70064  2.72766
H   4.98881  0.23068  2.73218
H   5.33871  0.04442  0.99940
H   4.34200  1.41530  1.56225

66
8
Ir  0.00000 -0.51792  0.08781
C  -0.00001  1.43628 -0.13330
C  -1.20858  2.17715 -0.22452
C   1.20856  2.17717 -0.22451
C  -1.22183  3.57040 -0.39005
C   1.22178  3.57042 -0.39004
C  -0.00003  4.25935 -0.47042
H  -2.18002  4.09431 -0.45450
H   2.17996  4.09434 -0.45448
H  -0.00003  5.34620 -0.59986
P   2.27472 -0.20004  0.03198
P  -2.27471 -0.20007  0.03197
C   3.30534 -0.41998  1.64120
C   3.19083 -0.82076 -1.54150
C  -3.30531 -0.42000  1.64123
C  -3.19084 -0.82078 -1.54150
O   2.43403  1.51498 -0.14922
O  -2.43405  1.51494 -0.14924
C   2.38317  0.11160  2.76483
H   1.41280 -0.41397  2.77315
H   2.88236 -0.03332  3.74164
H   2.17839  1.18802  2.64136
C   3.57490 -1.92267  1.86443
H   4.01417 -2.07131  2.86842
H   2.64478 -2.51731  1.82005
H   4.28788 -2.33438  1.13018
C   4.61916  0.38828  1.65145
H   5.05205  0.35455  2.66895
H   5.37406 -0.01440  0.95990
H   4.43859  1.44420  1.39512
C   2.49070 -0.09884 -2.71663
H   2.87013 -0.51089 -3.67042
H   1.39740 -0.24927 -2.67748
H   2.68917  0.98461 -2.70263
C   2.92214 -2.33895 -1.65372
H   3.40240 -2.91762 -0.84693
H   1.83751 -2.54856 -1.63600
H   3.32463 -2.71194 -2.61418
C   4.70195 -0.52939 -1.58169
H   5.26293 -1.12366 -0.84146
H   5.09617 -0.79764 -2.58009
H   4.91812  0.53835 -1.41402
C  -2.38323  0.11187  2.76480
H  -2.88241 -0.03295  3.74162
H  -1.41279 -0.41358  2.77321
H  -2.17857  1.18829  2.64114
C  -4.61925  0.38804  1.65139
H  -5.37410 -0.01487  0.95991
H  -5.05211  0.35440  2.66890
H  -4.43886  1.44395  1.39488
C  -3.57464 -1.92270  1.86466
H  -4.28762 -2.33459  1.13052
H  -2.64444 -2.51722  1.82028
H  -4.01381 -2.07128  2.86870
C  -2.92189 -2.33891 -1.65395
H  -1.83722 -2.54833 -1.63632
H  -3.40200 -2.91779 -0.84721
H  -3.32436 -2.71184 -2.61444
C  -4.70203 -0.52967 -1.58152
H  -5.09630 -0.79796 -2.57988
H  -5.26282 -1.12403 -0.84123
H  -4.91836  0.53804 -1.41381
C  -2.49096 -0.09859 -2.71660
H  -1.39761 -0.24877 -2.67752
H  -2.87036 -0.51061 -3.67041
H  -2.68966  0.98482 -2.70246

77
7
C   0.08306 -4.07210 -2.00922
C  -1.14712 -3.47914 -1.68149
C  -1.14514 -2.21814 -1.06244
C   0.04073 -1.49939 -0.76396
C   1.24971 -2.16633 -1.09014
C   1.29367 -3.42580 -1.70966
Ir  0.01182  0.29375  0.17502
P  -2.25498 -0.15016  0.10695
O  -2.37874 -1.66624 -0.72510
O   2.46761 -1.56157 -0.77688
P   2.28584 -0.07371  0.08881
C   3.09722 -0.54787  1.77482
C   3.48209  0.97038 -1.01616
C  -3.51295  0.80763 -1.01187
C  -3.03459 -0.62450  1.80731
B  -0.16041  2.95600  0.97045
N   0.11154  3.26044 -0.59449
H  -2.09690 -3.97984 -1.89077
H   2.25945 -3.88464 -1.94053
H   0.09897 -5.05444 -2.49255
C   3.79893  2.30612 -0.31088
C   4.78984  0.23991 -1.39198
C   2.69521  1.21495 -2.32612
C   4.57805 -0.96288  1.69002
C   2.92104  0.64004  2.74645
C   2.26430 -1.74693  2.28579
C  -4.73806 -0.04122 -1.41799
C  -3.96392  2.10497 -0.31092
C  -2.72860  1.14450 -2.30138
C  -2.89772  0.58732  2.75563
C  -4.49939 -1.09564  1.73862
C  -2.15533 -1.78171  2.33627
H  -0.16285  2.34968 -1.05547
H   1.12452  3.33164 -0.75598
H   0.64046  3.58311  1.64021
H  -1.31740  3.22182  1.21507
H   0.09864  1.72277  1.28577
H   3.28009  1.88001 -2.98946
H   2.51641  0.26727 -2.85967
H   1.70565  1.66496 -2.14506
H   5.31034  0.81993 -2.17767
H   5.48292  0.14162 -0.54441
H   4.58174 -0.76428 -1.79265
H   4.27130  3.00726 -1.02439
H   2.89960  2.79454  0.10758
H   4.50321  2.16894  0.52676
H   4.88849 -1.38523  2.66442
H   4.74584 -1.73551  0.92226
H   5.24226 -0.10715  1.48466
H   3.26830  0.33955  3.75291
H   3.50879  1.52398  2.44705
H   1.86313  0.94050  2.82264
H   2.60933 -2.01735  3.30146
H   1.19203 -1.49212  2.33352
H   2.37736 -2.62866  1.63472
H  -3.39487  1.67799 -3.00557
H  -1.85458  1.78430 -2.09903
H  -2.35944  0.23276 -2.79898
H  -5.31682  0.51526 -2.17956
H  -4.43111 -1.00306 -1.85614
H  -5.41469 -0.24282 -0.57551
H  -4.52001  2.73813 -1.02826
H  -4.64145  1.90146  0.53532
H  -3.11028  2.68920  0.07443
H  -4.79523 -1.49171  2.72857
H  -5.19393 -0.27315  1.50031
H  -4.63727 -1.90291  1.00107
H  -3.22914  0.29200  3.76904
H  -1.85145  0.92794  2.81940
H  -3.51679  1.44382  2.44177
H  -2.48889 -2.04939  3.35654
H  -2.23339 -2.67747  1.69934
H  -1.09424 -1.48288  2.37902
C  -0.57433  4.46157 -1.14827
H  -1.65943  4.31201 -1.06510
H  -0.29214  5.33908 -0.54695
H  -0.29951  4.62487 -2.20252

77
TS(7-1)
C   0.09794 -4.04746 -2.08977
C  -1.14006 -3.45547 -1.78560
C  -1.14445 -2.20738 -1.14088
C   0.04595 -1.52649 -0.78885
C   1.26335 -2.17415 -1.10892
C   1.31056 -3.42177 -1.75317
Ir  0.00662  0.24757  0.23319
P  -2.27357 -0.16504  0.08649
O  -2.37705 -1.63152 -0.83916
O   2.47173 -1.56508 -0.77539
P   2.30751 -0.06229  0.08264
C   3.11810 -0.53891  1.76001
C   3.43636  1.01315 -1.04167
C  -3.45658  0.91834 -0.96854
C  -3.05804 -0.74436  1.74693
B   0.06313  3.08223  0.90363
N   0.10770  3.44995 -0.55902
H  -2.08414 -3.94555 -2.03960
H   2.27423 -3.88531 -1.98232
H   0.11803 -5.01966 -2.59311
C   3.77015  2.33853 -0.32355
C   4.72804  0.27841 -1.46062
C   2.59792  1.28983 -2.31324
C   4.54167 -1.11392  1.63680
C   3.09455  0.69405  2.69077
C   2.17668 -1.62297  2.33824
C  -4.67979  0.12971 -1.48424
C  -3.89763  2.14266 -0.13908
C  -2.61722  1.37965 -2.18364
C  -2.96408  0.41383  2.76600
C  -4.50959 -1.24349  1.61606
C  -2.16140 -1.91158  2.22438
H  -0.03368  1.26340 -0.94207
H   1.05667  3.59806 -0.90910
H   1.08702  3.27122  1.54362
H  -0.96239  3.43046  1.46480
H  -0.07086  1.67867  1.22551
H   3.21019  1.88198 -3.01867
H   2.30905  0.35353 -2.81906
H   1.67875  1.85435 -2.09043
H   5.25344  0.89481 -2.21371
H   5.42157  0.12539 -0.62049
H   4.50659 -0.70001 -1.91407
H   4.20006  3.04812 -1.05472
H   2.88295  2.81072  0.13297
H   4.52224  2.19540  0.47011
H   4.84617 -1.53544  2.61319
H   4.59492 -1.92126  0.88868
H   5.27998 -0.33890  1.37542
H   3.36979  0.37673  3.71394
H   3.81517  1.46736  2.38122
H   2.09424  1.15699  2.73015
H   2.55140 -1.93488  3.33082
H   1.15254 -1.23032  2.47752
H   2.12219 -2.51476  1.69328
H  -3.26286  1.97988 -2.85146
H  -1.75927  1.99909 -1.87709
H  -2.23767  0.52085 -2.76266
H  -5.24513  0.77893 -2.17844
H  -4.37364 -0.77376 -2.03357
H  -5.36738 -0.16892 -0.67936
H  -4.40067  2.86708 -0.80609
H  -4.61977  1.86991  0.64872
H  -3.04183  2.65589  0.33230
H  -4.82120 -1.69933  2.57469
H  -5.21369 -0.42246  1.40428
H  -4.61103 -2.01014  0.83079
H  -3.26211  0.03919  3.76310
H  -1.93717  0.80951  2.83718
H  -3.63256  1.25232  2.51479
H  -2.52563 -2.26514  3.20677
H  -2.17831 -2.76100  1.52309
H  -1.11181 -1.59297  2.35276
C  -0.77613  4.50068 -1.06546
H  -1.81892  4.27309 -0.78986
H  -0.54977  5.51147 -0.65826
H  -0.72889  4.56885 -2.16871

68
1
C  -0.00000  4.30331 -0.16264
C  -1.23059  3.62410 -0.13426
C  -1.21181  2.21893 -0.07368
C  -0.00000  1.48500 -0.04040
C   1.21180  2.21893 -0.07367
C   1.23058  3.62410 -0.13425
Ir -0.00000 -0.58836  0.04900
P   2.26933 -0.19876  0.01103
C   3.28558 -0.51060  1.61603
O   2.42482  1.54919 -0.04845
O  -2.42482  1.54918 -0.04847
P  -2.26933 -0.19877  0.01103
C  -3.28557 -0.51058  1.61604
C  -3.21686 -0.64591 -1.60195
C   3.21685 -0.64589 -1.60196
H   0.00001 -1.98355  0.86738
H  -0.00001 -1.96843 -0.76634
H  -2.17970  4.16642 -0.15930
H   2.17969  4.16642 -0.15928
H  -0.00001  5.39789 -0.20984
C  -3.13990 -2.17493 -1.80974
C  -4.68126 -0.16720 -1.62156
C  -2.42981  0.05718 -2.73388
C  -4.56295  0.34793  1.71803
C  -3.61938 -2.01387  1.71673
C  -2.32650 -0.11811  2.76626
C   4.68125 -0.16720 -1.62156
C   3.13987 -2.17491 -1.80977
C   2.42981  0.05722 -2.73388
C   3.61942 -2.01388  1.71669
C   4.56295  0.34793  1.71803
C   2.32652 -0.11815  2.76627
H  -5.09222 -0.31004 -2.63867
H  -5.31764 -0.74458 -0.93114
H  -4.76666  0.90282 -1.37232
H  -2.86901 -0.23089 -3.70724
H  -2.48053  1.15399 -2.64371
H  -1.36759 -0.24061 -2.72534
H  -3.56981 -2.42462 -2.79767
H  -2.09649 -2.52997 -1.78892
H  -3.71032 -2.73498 -1.05100
H  -4.98880  0.23069  2.73219
H  -4.34202  1.41529  1.56222
H  -5.33871  0.04438  0.99942
H  -4.03057 -2.22716  2.72091
H  -4.38017 -2.32186  0.97987
H  -2.72283 -2.64275  1.58076
H  -2.82791 -0.31057  3.73362
H  -1.39070 -0.70058  2.72766
H  -2.06318  0.95188  2.72620
H   2.86900 -0.23085 -3.70724
H   1.36758 -0.24056 -2.72534
H   2.48054  1.15403 -2.64370
H   5.09221 -0.31004 -2.63868
H   4.76666  0.90282 -1.37232
H   5.31763 -0.74459 -0.93115
H   3.56978 -2.42459 -2.79770
H   3.71029 -2.73497 -1.05103
H   2.09646 -2.52994 -1.78895
H   4.03061 -2.22718  2.72086
H   2.72288 -2.64277  1.58071
H   4.38021 -2.32185  0.97981
H   2.82794 -0.31063  3.73361
H   2.06318  0.95183  2.72623
H   1.39073 -0.70064  2.72766
H   4.98881  0.23068  2.73218
H   5.33871  0.04442  0.99940
H   4.34200  1.41530  1.56225

1 
(vii) Figure S82
X 0.0 0.0 0.0

68
1
C  -0.00000  4.30331 -0.16264
C  -1.23059  3.62410 -0.13426
C  -1.21181  2.21893 -0.07368
C  -0.00000  1.48500 -0.04040
C   1.21180  2.21893 -0.07367
C   1.23058  3.62410 -0.13425
Ir -0.00000 -0.58836  0.04900
P   2.26933 -0.19876  0.01103
C   3.28558 -0.51060  1.61603
O   2.42482  1.54919 -0.04845
O  -2.42482  1.54918 -0.04847
P  -2.26933 -0.19877  0.01103
C  -3.28557 -0.51058  1.61604
C  -3.21686 -0.64591 -1.60195
C   3.21685 -0.64589 -1.60196
H   0.00001 -1.98355  0.86738
H  -0.00001 -1.96843 -0.76634
H  -2.17970  4.16642 -0.15930
H   2.17969  4.16642 -0.15928
H  -0.00001  5.39789 -0.20984
C  -3.13990 -2.17493 -1.80974
C  -4.68126 -0.16720 -1.62156
C  -2.42981  0.05718 -2.73388
C  -4.56295  0.34793  1.71803
C  -3.61938 -2.01387  1.71673
C  -2.32650 -0.11811  2.76626
C   4.68125 -0.16720 -1.62156
C   3.13987 -2.17491 -1.80977
C   2.42981  0.05722 -2.73388
C   3.61942 -2.01388  1.71669
C   4.56295  0.34793  1.71803
C   2.32652 -0.11815  2.76627
H  -5.09222 -0.31004 -2.63867
H  -5.31764 -0.74458 -0.93114
H  -4.76666  0.90282 -1.37232
H  -2.86901 -0.23089 -3.70724
H  -2.48053  1.15399 -2.64371
H  -1.36759 -0.24061 -2.72534
H  -3.56981 -2.42462 -2.79767
H  -2.09649 -2.52997 -1.78892
H  -3.71032 -2.73498 -1.05100
H  -4.98880  0.23069  2.73219
H  -4.34202  1.41529  1.56222
H  -5.33871  0.04438  0.99942
H  -4.03057 -2.22716  2.72091
H  -4.38017 -2.32186  0.97987
H  -2.72283 -2.64275  1.58076
H  -2.82791 -0.31057  3.73362
H  -1.39070 -0.70058  2.72766
H  -2.06318  0.95188  2.72620
H   2.86900 -0.23085 -3.70724
H   1.36758 -0.24056 -2.72534
H   2.48054  1.15403 -2.64370
H   5.09221 -0.31004 -2.63868
H   4.76666  0.90282 -1.37232
H   5.31763 -0.74459 -0.93115
H   3.56978 -2.42459 -2.79770
H   3.71029 -2.73497 -1.05103
H   2.09646 -2.52994 -1.78895
H   4.03061 -2.22718  2.72086
H   2.72288 -2.64277  1.58071
H   4.38021 -2.32185  0.97981
H   2.82794 -0.31063  3.73361
H   2.06318  0.95183  2.72623
H   1.39073 -0.70064  2.72766
H   4.98881  0.23068  2.73218
H   5.33871  0.04442  0.99940
H   4.34200  1.41530  1.56225

79
TS(1-9)
C   1.21383  3.77723 -0.79335
C  -0.00008  4.48156 -0.81686
C  -1.21796  3.82072 -0.59251
C  -1.20147  2.43767 -0.34814
C  -0.00856  1.68607 -0.32080
C   1.18851  2.39488 -0.54534
O  -2.42525  1.80265 -0.13373
P  -2.33077  0.09797  0.06310
C  -3.46727 -0.42673 -1.40971
C  -2.64852 -0.17871 -2.69845
Ir -0.01879 -0.32090  0.02744
P   2.30877  0.07609  0.00762
C   3.16864  0.22701  1.73941
C   2.48433  1.41137  2.46079
O   2.40233  1.71338 -0.52561
C  -3.19433 -0.14096  1.77805
C  -2.59689  0.92045  2.72927
C   3.48075 -0.68819 -1.33058
C   2.66176 -0.79151 -2.63861
C   4.70473  0.21860 -1.60263
C   3.93118 -2.10024 -0.90200
C   2.90130 -1.07317  2.52565
C   4.68341  0.50649  1.67527
C  -4.72745  0.01989  1.76611
C  -2.81682 -1.55506  2.27570
C  -3.81054 -1.92755 -1.29988
C  -4.74948  0.43476 -1.48519
N  -0.23242 -2.86354 -0.12637
B  -0.16998 -3.78744 -1.48347
H  -2.17216  4.35467 -0.60831
H   2.17130  4.27785 -0.96220
H   0.00282  5.55860 -1.01108
H  -0.00217 -0.80607 -1.62694
H  -0.01792  0.05069  1.62319
C   0.61157 -3.43438  0.95067
H  -1.20824 -2.85383  0.18812
H  -0.91092 -3.26460 -2.30829
H   0.99904 -3.78005 -1.85174
H  -0.55350 -4.89895 -1.13782
H  -0.00743 -1.77283 -0.96431
H   2.86899  1.45956  3.49633
H   2.70585  2.37052  1.96717
H   1.39050  1.28638  2.50620
H   5.05079  0.67898  2.70418
H   5.25607 -0.34113  1.26554
H   4.91130  1.40989  1.08738
H   5.23700 -0.18278 -2.48446
H   4.40031  1.25126 -1.83164
H   5.42149  0.23984 -0.77060
H   4.57797 -2.52195 -1.69311
H   4.51764 -2.09886  0.03223
H   3.07578 -2.78822 -0.79361
H   3.34222 -1.12045 -3.44546
H   1.84798 -1.52835 -2.56575
H   2.23328  0.18065 -2.93383
H   3.32240 -0.97330  3.54330
H   1.81956 -1.25986  2.62250
H   3.37145 -1.95566  2.05960
H  -5.09657 -0.06704  2.80507
H  -5.03659  1.00741  1.38821
H  -5.23260 -0.76172  1.17645
H  -3.23067 -1.70814  3.28950
H  -3.23010 -2.35291  1.63346
H  -1.72141 -1.67313  2.33798
H  -2.98473  0.73776  3.74845
H  -1.49702  0.86521  2.76327
H  -2.88448  1.93942  2.42641
H  -3.29188 -0.40983 -3.56712
H  -2.32936  0.87343 -2.78471
H  -1.75700 -0.82061 -2.75516
H  -4.42858 -2.21641 -2.16991
H  -2.90878 -2.56362 -1.33519
H  -4.39454 -2.16752 -0.39501
H  -5.24592  0.22884 -2.45117
H  -5.47348  0.20476 -0.69169
H  -4.51554  1.51038 -1.44949
H   0.41491 -4.51998  1.01582
H   1.66964 -3.29690  0.68956
H   0.41669 -2.95028  1.92072

79
9
C   1.22279  3.78389 -0.67628
C   0.00692  4.48679 -0.68700
C  -1.21633  3.81792 -0.51957
C  -1.19732  2.42392 -0.34053
C  -0.00740  1.67200 -0.31106
C   1.18947  2.39077 -0.49234
O  -2.42735  1.77095 -0.21012
P  -2.33023  0.06858  0.02635
C  -3.56249 -0.48922 -1.35336
C  -2.80106 -0.37051 -2.69522
Ir -0.02607 -0.40098 -0.10743
P   2.30395  0.04300 -0.01357
C   3.08663  0.21722  1.75446
C   2.28235  1.31826  2.48461
O   2.40049  1.70017 -0.50675
C  -3.09856 -0.08778  1.79566
C  -2.37066  0.94863  2.68267
C   3.55858 -0.67625 -1.29782
C   2.77939 -0.84138 -2.62349
C   4.75271  0.27123 -1.55544
C   4.04263 -2.06179 -0.82050
C   2.94403 -1.10867  2.52722
C   4.56716  0.64849  1.71493
C  -4.61215  0.20306  1.85646
C  -2.81327 -1.51122  2.32286
C  -3.95578 -1.96491 -1.12591
C  -4.80952  0.42129 -1.42624
N  -0.21642 -2.61959  0.07455
B  -0.02236 -3.40654 -1.32043
H  -2.16899  4.35460 -0.53470
H   2.18029  4.29474 -0.81102
H   0.01258  5.57221 -0.82916
H   0.03633 -0.25198 -1.92713
H  -0.01443 -0.26763  1.47412
C   0.53518 -3.30197  1.15270
H  -1.20473 -2.74898  0.31787
H  -0.72207 -2.83838 -2.16915
H   1.16610 -3.35120 -1.62719
H  -0.38584 -4.57287 -1.16717
H  -0.07851 -1.07243 -1.81991
H   2.65287  1.38906  3.52404
H   2.40847  2.30290  2.00844
H   1.20577  1.08862  2.52135
H   4.89488  0.86888  2.74804
H   5.22751 -0.14407  1.32807
H   4.71342  1.56188  1.11686
H   5.33271 -0.13532 -2.40442
H   4.41534  1.28307 -1.82730
H   5.43721  0.34911 -0.69978
H   4.68255 -2.50455 -1.60577
H   4.64769 -2.00477  0.09988
H   3.19916 -2.75518 -0.66258
H   3.48996 -1.17131 -3.40345
H   1.99329 -1.60834 -2.54292
H   2.33747  0.11196 -2.96125
H   3.36559 -0.97793  3.54133
H   1.88807 -1.39878  2.63667
H   3.48511 -1.94207  2.04991
H  -4.92687  0.19844  2.91669
H  -4.85914  1.19364  1.44235
H  -5.21258 -0.56150  1.33799
H  -3.19772 -1.59813  3.35591
H  -3.31025 -2.29337  1.72382
H  -1.73131 -1.72021  2.34991
H  -2.72364  0.83037  3.72368
H  -1.27858  0.80475  2.67495
H  -2.58518  1.97932  2.35980
H  -3.51802 -0.54639 -3.51778
H  -2.36908  0.63446 -2.83986
H  -2.00627 -1.12726 -2.78350
H  -4.58906 -2.29967 -1.96801
H  -3.07336 -2.62815 -1.10874
H  -4.53981 -2.11169 -0.20197
H  -5.38425  0.14702 -2.32992
H  -5.48112  0.30612 -0.56481
H  -4.52801  1.48235 -1.51227
H   0.28947 -4.38072  1.15842
H   1.61320 -3.20294  0.95672
H   0.31742 -2.87397  2.14758

79
TS(9-10)
C   1.20618  3.76759 -0.73036
C  -0.01505  4.45966 -0.78273
C  -1.23621  3.78522 -0.61906
C  -1.20975  2.39691 -0.40621
C  -0.01471  1.64582 -0.35038
C   1.18120  2.37943 -0.51434
O  -2.43885  1.74536 -0.25911
P  -2.32590  0.05189  0.03488
C  -3.03187 -0.05325  1.83500
C  -2.26826  1.00056  2.66962
Ir -0.02353 -0.40683 -0.11132
P   2.29585  0.04460  0.00488
C   3.00357  0.19357  1.80825
C   2.18416  1.29643  2.51793
O   2.40101  1.70767 -0.47045
N  -0.19753 -2.60057 -0.06889
B   0.06381 -3.15781 -1.54920
C  -3.61314 -0.55039 -1.27574
C  -2.89947 -0.45807 -2.64295
C  -3.98282 -2.02339 -0.99800
C  -4.87344  0.34236 -1.32644
C   3.61632 -0.64968 -1.22774
C   2.89927 -0.77820 -2.59060
C   4.82518  0.29676 -1.40692
C   4.07230 -2.04663 -0.75758
C   2.80894 -1.14366  2.55153
C   4.48959  0.60456  1.84554
C  -4.53996  0.25088  1.93997
C  -2.73993 -1.46553  2.38922
H  -2.19201  4.31507 -0.65896
H   2.16179  4.28453 -0.85513
H  -0.01528  5.54118 -0.95236
H   0.03669  0.40771 -2.56949
H  -0.00745 -0.35661  1.43044
C   0.52084 -3.40214  0.94674
H  -1.19172 -2.76974  0.11700
H  -0.39556 -2.33647 -2.35023
H   1.27275 -3.29372 -1.70282
H  -0.52388 -4.23567 -1.67095
H   0.06002 -0.32443 -2.76480
H  -5.45972  0.05733 -2.21955
H  -5.52867  0.22054 -0.45313
H  -4.60839  1.40678 -1.42239
H  -3.61763 -0.75026 -3.43123
H  -2.56345  0.56931 -2.86020
H  -2.03673 -1.14034 -2.70201
H  -4.65341 -2.37936 -1.80164
H  -3.09735 -2.68242 -1.01171
H  -4.51948 -2.15742 -0.04382
H  -4.81867  0.28352  3.00984
H  -4.79526  1.22826  1.50046
H  -5.16141 -0.52624  1.46736
H  -3.08045 -1.52043  3.43985
H  -3.26995 -2.25702  1.83275
H  -1.66106 -1.69203  2.37247
H  -2.59753  0.92516  3.72238
H  -1.17836  0.84260  2.64347
H  -2.47208  2.02332  2.31586
H   3.62393 -1.17375 -3.32644
H   2.05012 -1.47824 -2.54524
H   2.55121  0.20098 -2.95821
H   5.42497 -0.07831 -2.25686
H   4.50509  1.32260 -1.64524
H   5.48656  0.32939 -0.53021
H   4.76442 -2.46474 -1.51161
H   4.61546 -2.01555  0.20197
H   3.22274 -2.74534 -0.67678
H   4.77301  0.80270  2.89625
H   5.15666 -0.18963  1.47433
H   4.67533  1.52571  1.27082
H   3.17409 -1.03433  3.58988
H   1.74677 -1.43184  2.59594
H   3.36980 -1.97267  2.08966
H   2.52331  1.36496  3.56822
H   2.32704  2.28095  2.04606
H   1.10501  1.07627  2.52321
H   0.28912 -4.47690  0.81793
H   1.60440 -3.27185  0.80994
H   0.25647 -3.09880  1.97656

77
10
C   1.18718  3.79533 -0.38655
C  -0.03283  4.48913 -0.38394
C  -1.24715  3.79287 -0.28090
C  -1.21374  2.39094 -0.19966
C  -0.02271  1.63463 -0.23804
C   1.16486  2.39295 -0.30280
O  -2.43956  1.73180 -0.06745
P  -2.32833  0.02350  0.03781
C  -3.12640 -0.30133  1.77605
C  -2.46824  0.69458  2.75772
Ir -0.02317 -0.42816 -0.08149
P   2.29538  0.03546  0.01112
C   3.07836 -0.05429  1.78994
C   2.36151  1.02517  2.63363
O   2.39134  1.73290 -0.27296
N  -0.19456 -2.63574 -0.21609
B  -0.03831 -2.29060 -1.71113
C  -3.55131 -0.38597 -1.40449
C  -2.80295 -0.00409 -2.70395
C  -3.87902 -1.89407 -1.39884
C  -4.84679  0.45691 -1.34956
C   3.56405 -0.45160 -1.37426
C   2.83668 -0.20118 -2.71668
C   4.83032  0.43793 -1.36198
C   3.95177 -1.93834 -1.24569
C   2.78086 -1.44910  2.37764
C   4.59430  0.21895  1.84709
C  -4.65414 -0.10540  1.84089
C  -2.76749 -1.74771  2.18512
H  -2.20789  4.31499 -0.25839
H   2.14511  4.31995 -0.44502
H  -0.03715  5.58165 -0.45187
H  -0.02190 -0.20070  1.50520
C   0.71873 -3.60371  0.41580
H  -1.15320 -2.89345  0.02928
H   0.00624 -0.90694 -1.83425
H   1.02181 -2.66580 -2.16692
H  -1.00700 -2.55871 -2.39522
H  -5.36967  0.34585 -2.31766
H  -5.54347  0.13251 -0.56478
H  -4.62572  1.52658 -1.20881
H  -3.46783 -0.21163 -3.56292
H  -2.55565  1.07016 -2.72046
H  -1.87778 -0.58019 -2.83956
H  -4.52289 -2.12798 -2.26712
H  -2.97048 -2.51166 -1.49802
H  -4.43055 -2.20176 -0.49366
H  -4.97873 -0.22115  2.89207
H  -4.95686  0.90072  1.51025
H  -5.20311 -0.85534  1.24882
H  -3.15236 -1.94667  3.20266
H  -3.22303 -2.49830  1.51431
H  -1.67498 -1.89625  2.19779
H  -2.82346  0.47051  3.78076
H  -1.36960  0.61296  2.75035
H  -2.73816  1.73467  2.51661
H   3.53253 -0.44651 -3.54052
H   1.93969 -0.82426 -2.82985
H   2.54802  0.85743 -2.82174
H   5.37075  0.27230 -2.31252
H   4.57507  1.50715 -1.30285
H   5.52453  0.19196 -0.54724
H   4.65966 -2.19847 -2.05465
H   4.45548 -2.16067 -0.28871
H   3.07625 -2.59858 -1.35309
H   4.90447  0.24874  2.90864
H   5.18557 -0.57358  1.36027
H   4.85833  1.18918  1.39792
H   3.14667 -1.48951  3.42081
H   1.69845 -1.65436  2.38497
H   3.28694 -2.25642  1.82060
H   2.70200  0.93616  3.68209
H   2.59843  2.04000  2.27802
H   1.26695  0.90119  2.61707
H   0.53960 -4.62711  0.03356
H   1.75633 -3.32741  0.18444
H   0.59494 -3.60740  1.51231

77
10'
C  -1.21705  3.80314 -0.45682
C  -0.00072  4.50507 -0.45709
C   1.22532  3.82966 -0.33730
C   1.20766  2.43129 -0.21413
C   0.01555  1.66802 -0.18978
C  -1.18481  2.40366 -0.33352
O   2.43865  1.77812 -0.11794
P   2.32244  0.06142 -0.01228
C   3.44477 -0.43485 -1.48448
C   2.80517  0.22556 -2.72916
Ir  0.03607 -0.37671 -0.02131
P  -2.28770  0.02112 -0.03167
C  -3.46647 -0.58063 -1.43487
C  -2.57830 -0.69184 -2.69743
O  -2.39351  1.72368 -0.36268
N   0.24282 -2.58999  0.03433
B  -0.15393 -3.30919 -1.35143
C   3.14309 -0.18957  1.71439
C   2.00000  0.12190  2.71255
C   3.59657 -1.65315  1.89220
C   4.31478  0.77801  1.97918
C  -3.14050  0.05306  1.70833
C  -2.22511  0.93306  2.59305
C  -4.54827  0.68007  1.66288
C  -3.20891 -1.36197  2.31676
C  -4.04675 -1.96581 -1.08191
C  -4.60421  0.42613 -1.71533
C   4.88985  0.07583 -1.31582
C   3.41610 -1.96991 -1.65352
H   2.17784  4.36663 -0.34753
H  -2.17516  4.32030 -0.55892
H  -0.00749  5.59536 -0.55609
H   0.02196 -0.58615 -1.54777
H   1.25629 -2.73598  0.10370
C  -0.33180 -3.32322  1.18345
H  -1.37818 -3.37085 -1.41059
H   0.29188 -2.63582 -2.28964
H   0.34978 -4.43628 -1.35018
H  -5.16705  0.06452 -2.59573
H  -5.31712  0.51307 -0.88231
H  -4.21429  1.42877 -1.94558
H  -4.59599 -2.35088 -1.96082
H  -3.25354 -2.69670 -0.85077
H  -4.76444 -1.91640 -0.24548
H  -3.22080 -0.97630 -3.55158
H  -2.10360  0.27333 -2.94508
H  -1.80033 -1.46390 -2.58406
H  -4.90013  0.84133  2.69936
H  -4.54613  1.65502  1.15057
H  -5.28059  0.01970  1.17079
H  -3.68220 -1.29797  3.31454
H  -3.80780 -2.06041  1.71124
H  -2.20652 -1.79579  2.45190
H  -2.63661  0.95806  3.61936
H  -1.19912  0.52897  2.65470
H  -2.16110  1.96854  2.22351
H   3.91446 -1.80859  2.93992
H   2.78470 -2.37334  1.68970
H   4.45470 -1.90573  1.24824
H   2.36982  0.00103  3.74812
H   1.62899  1.15444  2.60204
H   1.14758 -0.57274  2.58106
H   4.62142  0.68360  3.03776
H   5.19564  0.55315  1.35950
H   4.02170  1.82332  1.79775
H   4.02058 -2.23679 -2.54015
H   3.85608 -2.50154 -0.79349
H   2.39428 -2.34875 -1.83173
H   3.39855 -0.05564 -3.61829
H   1.77270 -0.12467 -2.89122
H   2.79771  1.32444 -2.65263
H   5.44185 -0.10279 -2.25710
H   4.92344  1.15736 -1.10631
H   5.42987 -0.45908 -0.51720
H  -0.01969 -4.38574  1.15854
H  -0.03065 -2.88387  2.15477
H  -1.42873 -3.29945  1.10515

77
TS(10'-11)
C  -1.20630  3.76597 -0.61804
C   0.00896  4.46920 -0.61012
C   1.22484  3.78735 -0.44441
C   1.20176  2.39029 -0.30440
C   0.01282  1.61951 -0.32513
C  -1.18012  2.36958 -0.47303
O   2.42872  1.74677 -0.13732
P   2.29294  0.03844  0.03773
C   3.64378 -0.43582 -1.27002
C   2.96320 -0.24533 -2.64512
Ir  0.02546 -0.40438 -0.18244
P  -2.26808  0.03702 -0.01080
C  -3.64750 -0.59819 -1.22284
C  -2.99426 -0.62316 -2.62296
O  -2.40207  1.70242 -0.46101
N   0.23268 -2.74924 -0.08239
B   0.14599 -2.94307 -1.54857
C   2.96452 -0.18427  1.84218
C   2.09070  0.74001  2.71910
C   2.72332 -1.64859  2.27040
C   4.44518  0.19167  2.03749
C  -2.94195  0.14724  1.81297
C  -2.10960  1.25409  2.49954
C  -4.43343  0.51159  1.93511
C  -2.66511 -1.19337  2.52144
C  -4.07971 -2.02555 -0.83212
C  -4.87584  0.33834 -1.29167
C   4.88364  0.48506 -1.22077
C   4.05854 -1.91128 -1.09364
H   2.18143  4.31744 -0.42547
H  -2.16518  4.28000 -0.73139
H   0.00794  5.55786 -0.72518
H  -0.01162 -0.83015 -2.01560
H   1.18857 -2.84213  0.26820
C  -0.67931 -3.52706  0.78636
H  -0.91275 -3.32105 -1.98119
H  -0.03258 -1.41389 -2.64180
H   1.17226 -3.09738 -2.15802
H  -5.50328  0.02270 -2.14636
H  -5.50495  0.29385 -0.39231
H  -4.57538  1.38370 -1.45970
H  -4.81560 -2.39829 -1.56887
H  -3.22887 -2.72789 -0.84277
H  -4.56069 -2.06676  0.15997
H  -3.75631 -0.92524 -3.36556
H  -2.61701  0.37211 -2.91071
H  -2.16106 -1.33800 -2.68208
H  -4.66938  0.68018  3.00314
H  -4.67509  1.43873  1.39171
H  -5.09809 -0.29358  1.58121
H  -2.98429 -1.12202  3.57850
H  -3.21235 -2.03749  2.06798
H  -1.58741 -1.42329  2.50400
H  -2.35997  1.27175  3.57701
H  -1.02885  1.06816  2.39326
H  -2.32570  2.24851  2.07884
H   3.05414 -1.78572  3.31703
H   1.64792 -1.89367  2.22661
H   3.28553 -2.37310  1.65540
H   2.35406  0.58649  3.78260
H   2.24807  1.80195  2.47237
H   1.02064  0.51053  2.58270
H   4.67986  0.17028  3.11870
H   5.13025 -0.51677  1.54373
H   4.66058  1.20789  1.67051
H   4.73050 -2.20284 -1.92239
H   4.60821 -2.08454 -0.15289
H   3.19151 -2.59393 -1.13092
H   3.70405 -0.45019 -3.44050
H   2.11172 -0.92627 -2.78833
H   2.60285  0.78850 -2.77667
H   5.51035  0.27442 -2.10772
H   4.59455  1.54670 -1.25402
H   5.50949  0.32092 -0.33240
H  -0.48257 -4.61288  0.70453
H  -0.56148 -3.22255  1.83752
H  -1.71795 -3.33499  0.48531

75
11
C  -1.20290  3.78281 -0.10770
C   0.01669  4.47444 -0.05065
C   1.23498  3.77920 -0.00082
C   1.20947  2.37489 -0.01833
C   0.01404  1.61277 -0.09417
C  -1.18049  2.37759 -0.12256
O   2.43789  1.72437  0.04222
P   2.31284  0.00360  0.00138
C   3.47295 -0.28001 -1.51568
C   2.64581  0.22244 -2.72505
Ir  0.02199 -0.42685 -0.08516
P  -2.27607 -0.00585 -0.02752
C  -3.50270 -0.38779 -1.47871
C  -2.68202 -0.11552 -2.76337
O  -2.39813  1.72356 -0.16758
N   0.29082 -2.67042 -0.14833
B  -0.05174 -2.22341 -1.52028
C   3.16292 -0.39389  1.69117
C   2.29926  0.33590  2.74681
C   3.08419 -1.91444  1.94954
C   4.62065  0.09131  1.80558
C  -3.11696 -0.16673  1.71463
C  -2.17673  0.59086  2.68215
C  -4.52132  0.46411  1.78476
C  -3.18065 -1.64594  2.14278
C  -3.96723 -1.85813 -1.42598
C  -4.73468  0.54550 -1.50013
C   4.78111  0.53758 -1.45350
C   3.78599 -1.78358 -1.66429
H   2.19289  4.30410  0.05171
H  -2.16019  4.31070 -0.13732
H   0.01811  5.56937 -0.03934
H   1.28143 -2.84472  0.03040
C  -0.53746 -3.59482  0.63863
H  -1.15380 -2.54095 -1.89657
H   0.83500 -2.14583 -2.33730
H  -5.25681  0.40112 -2.46469
H  -5.45720  0.32106 -0.70208
H  -4.44464  1.60434 -1.42608
H  -4.55441 -2.08280 -2.33615
H  -3.12181 -2.56373 -1.39809
H  -4.62392 -2.05114 -0.56027
H  -3.31365 -0.34211 -3.64304
H  -2.38535  0.94466 -2.82248
H  -1.77347 -0.73228 -2.81673
H  -4.82821  0.53264  2.84571
H  -4.53538  1.48117  1.36272
H  -5.27909 -0.14677  1.26808
H  -3.63482 -1.71061  3.14963
H  -3.79609 -2.26184  1.46567
H  -2.17459 -2.08831  2.20233
H  -2.55681  0.47621  3.71503
H  -1.15039  0.18785  2.63756
H  -2.13043  1.66695  2.45067
H   3.53496 -2.14092  2.93390
H   2.03614 -2.25750  1.98202
H   3.63476 -2.50614  1.19770
H   2.66546  0.07377  3.75727
H   2.35549  1.42984  2.63131
H   1.23951  0.03616  2.66921
H   4.94584  0.00405  2.85958
H   5.31255 -0.51730  1.20131
H   4.72581  1.14689  1.50863
H   4.35179 -1.94431 -2.60097
H   4.41321 -2.16167 -0.83847
H   2.86951 -2.39350 -1.73471
H   3.21802  0.02798 -3.65162
H   1.67093 -0.28243 -2.79866
H   2.46795  1.30817 -2.65697
H   5.26314  0.49771 -2.44836
H   4.58547  1.59490 -1.21594
H   5.50271  0.13917 -0.72522
H  -0.28935 -4.64619  0.39787
H  -0.39564 -3.43788  1.72240
H  -1.59428 -3.42365  0.39158
 
1
(viii) Figure S83
X 0.0 0.0 0.0

75
4cis
Ir -0.01256 -0.16258 -0.64196
P  -2.26118  0.18363 -0.18179
P   2.24989  0.12533 -0.21399
O  -2.39833  0.05599  1.55347
C  -1.17360 -0.09658  2.21615
O   2.42902 -0.33898  1.46254
C   0.01387 -0.15178  1.46153
C   4.20267 -0.27543 -2.26880
H   3.36897 -0.06523 -2.96148
H   4.89271 -0.97180 -2.78125
H   4.75540  0.66022 -2.09424
C  -2.97233  1.97621 -0.40392
C   3.70606 -0.93238 -0.96169
C   1.21948 -0.29334  2.17534
C  -3.61172 -1.12780 -0.71754
C  -3.22174  2.22482 -1.90642
H  -2.31228  2.02952 -2.50004
H  -3.50987  3.28138 -2.06157
H  -4.03880  1.60168 -2.30815
C  -5.09144 -0.70480 -0.61464
H  -5.37423 -0.42477  0.41224
H  -5.72233 -1.56624 -0.90732
H  -5.34581  0.12387 -1.29406
C   3.11874 -2.30847 -1.34110
H   2.72685 -2.84537 -0.46135
H   3.91664 -2.93687 -1.77880
H   2.32813 -2.19582 -2.10358
C   1.26326 -0.39651  3.57711
H   2.21995 -0.50415  4.09703
C  -3.30018 -1.49503 -2.18735
H  -3.52765 -0.66042 -2.87207
H  -3.92130 -2.35752 -2.49476
H  -2.23637 -1.73992 -2.34358
C  -1.90408  2.96946  0.10663
H  -1.61750  2.76050  1.15072
H  -2.32710  3.99053  0.06656
H  -0.99550  2.95139 -0.51255
C   4.86729 -1.15846  0.03006
H   5.40196 -0.23151  0.27962
H   5.59884 -1.85119 -0.42801
H   4.50845 -1.60692  0.96930
C   4.30067  2.13499  0.34376
H   4.50453  3.20854  0.51575
H   5.02646  1.78751 -0.40830
H   4.48899  1.60622  1.29243
C   1.94944  2.66402  0.96326
H   2.13327  2.25141  1.96777
H   0.87796  2.55880  0.74260
H   2.20009  3.74131  0.98450
C  -4.24777  2.21947  0.43701
H  -5.13509  1.70904  0.04199
H  -4.46826  3.30296  0.43374
H  -4.09863  1.90958  1.48379
C   2.60492  2.67176 -1.46934
H   2.80328  3.75466 -1.35986
H   1.56568  2.54571 -1.81430
H   3.27348  2.29208 -2.25796
C   2.83268  1.98008 -0.10691
C  -3.43228 -2.35598  0.20309
H  -2.39980 -2.73208  0.23164
H  -4.07914 -3.17739 -0.15815
H  -3.71430 -2.11861  1.24041
N  -0.03621 -2.47804 -0.61305
H   0.68543 -2.73948 -1.29044
H  -0.92562 -2.76066 -1.03728
C  -1.18203 -0.19713  3.62018
H  -2.12481 -0.15346  4.17374
C   0.04777 -0.35196  4.28521
H   0.06012 -0.43171  5.37744
C   0.17648 -3.23052  0.65003
H   0.14510 -4.32547  0.49777
H  -0.58766 -2.93681  1.38380
H   1.14924 -2.94675  1.07639
H   0.01150  1.39142 -0.89754
H  -0.03342 -0.27144 -2.31210

75
TS(1-4cis)
Ir  0.00350 -0.21310 -0.61644
P   2.26725 -0.27796 -0.15857
P  -2.25866 -0.29093 -0.16801
O   2.42272  0.46560  1.42387
C   1.20358  0.73510  2.04270
O  -2.42880  0.51216  1.38393
C  -0.00276  0.44709  1.36310
C  -3.88956 -0.06768 -2.45975
H  -2.98039 -0.38305 -3.00050
H  -4.47731  0.57700 -3.13929
H  -4.50075 -0.96007 -2.24624
C   3.04094 -2.00332  0.25386
C  -3.54546  0.72915 -1.18245
C  -1.21364  0.75348  2.02609
C   3.49241  0.81385 -1.17788
C   3.38018 -2.74385 -1.05691
H   2.51665 -2.77947 -1.74310
H   3.66583 -3.78605 -0.82115
H   4.23006 -2.28508 -1.58918
C   4.97283  0.71018 -0.76462
H   5.11770  0.90272  0.31089
H   5.55017  1.47277 -1.32099
H   5.41177 -0.26983 -1.01282
C  -2.81543  2.02896 -1.58916
H  -2.66779  2.68779 -0.71832
H  -3.44062  2.57775 -2.31836
H  -1.82993  1.82812 -2.04125
C  -1.24013  1.30926  3.31868
H  -2.19231  1.52912  3.81014
C   3.31591  0.42445 -2.66429
H   3.67562 -0.59485 -2.88010
H   3.90406  1.12258 -3.28892
H   2.25821  0.48510 -2.96893
C   1.95787 -2.79513  1.02269
H   1.63747 -2.26904  1.93694
H   2.37830 -3.77444  1.31958
H   1.06555 -2.97229  0.40290
C  -4.81926  1.10745 -0.39798
H  -5.47277  0.24615 -0.19823
H  -5.40228  1.83220 -0.99709
H  -4.56988  1.58380  0.56337
C  -4.43771 -2.02033  0.69878
H  -4.70895 -3.01505  1.09973
H  -5.10535 -1.82340 -0.15570
H  -4.63871 -1.27674  1.48694
C  -2.11364 -2.51788  1.50206
H  -2.28799 -1.89075  2.39074
H  -1.03533 -2.50236  1.28010
H  -2.40943 -3.55466  1.74894
C   4.28310 -1.89445  1.16612
H   5.15385 -1.45727  0.65809
H   4.56883 -2.91172  1.49288
H   4.06714 -1.29596  2.06483
C  -2.73138 -3.00481 -0.89195
H  -3.04196 -4.02152 -0.58616
H  -1.67149 -3.04606 -1.19067
H  -3.32318 -2.73120 -1.77996
C  -2.95029 -2.03796  0.29323
C   3.01650  2.26997 -0.98605
H   1.94828  2.38158 -1.23685
H   3.60610  2.92700 -1.65246
H   3.17294  2.60792  0.05200
N  -0.03911  3.16152 -0.10003
H  -0.88241  2.95793  0.44512
H   0.73274  3.08060  0.56985
C   1.21907  1.29415  3.33469
H   2.16730  1.50249  3.83867
C  -0.01282  1.57206  3.95486
H  -0.01659  2.00628  4.96046
C  -0.09854  4.51725 -0.66693
H   0.82158  4.71156 -1.24409
H  -0.21298  5.33792  0.07323
H  -0.94450  4.57966 -1.37221
H   0.01714 -1.72871 -0.97376
H  -0.00093 -0.38101 -2.26020

68
1
C  -0.00000  4.30331 -0.16264
C  -1.23059  3.62410 -0.13426
C  -1.21181  2.21893 -0.07368
C  -0.00000  1.48500 -0.04040
C   1.21180  2.21893 -0.07367
C   1.23058  3.62410 -0.13425
Ir -0.00000 -0.58836  0.04900
P   2.26933 -0.19876  0.01103
C   3.28558 -0.51060  1.61603
O   2.42482  1.54919 -0.04845
O  -2.42482  1.54918 -0.04847
P  -2.26933 -0.19877  0.01103
C  -3.28557 -0.51058  1.61604
C  -3.21686 -0.64591 -1.60195
C   3.21685 -0.64589 -1.60196
H   0.00001 -1.98355  0.86738
H  -0.00001 -1.96843 -0.76634
H  -2.17970  4.16642 -0.15930
H   2.17969  4.16642 -0.15928
H  -0.00001  5.39789 -0.20984
C  -3.13990 -2.17493 -1.80974
C  -4.68126 -0.16720 -1.62156
C  -2.42981  0.05718 -2.73388
C  -4.56295  0.34793  1.71803
C  -3.61938 -2.01387  1.71673
C  -2.32650 -0.11811  2.76626
C   4.68125 -0.16720 -1.62156
C   3.13987 -2.17491 -1.80977
C   2.42981  0.05722 -2.73388
C   3.61942 -2.01388  1.71669
C   4.56295  0.34793  1.71803
C   2.32652 -0.11815  2.76627
H  -5.09222 -0.31004 -2.63867
H  -5.31764 -0.74458 -0.93114
H  -4.76666  0.90282 -1.37232
H  -2.86901 -0.23089 -3.70724
H  -2.48053  1.15399 -2.64371
H  -1.36759 -0.24061 -2.72534
H  -3.56981 -2.42462 -2.79767
H  -2.09649 -2.52997 -1.78892
H  -3.71032 -2.73498 -1.05100
H  -4.98880  0.23069  2.73219
H  -4.34202  1.41529  1.56222
H  -5.33871  0.04438  0.99942
H  -4.03057 -2.22716  2.72091
H  -4.38017 -2.32186  0.97987
H  -2.72283 -2.64275  1.58076
H  -2.82791 -0.31057  3.73362
H  -1.39070 -0.70058  2.72766
H  -2.06318  0.95188  2.72620
H   2.86900 -0.23085 -3.70724
H   1.36758 -0.24056 -2.72534
H   2.48054  1.15403 -2.64370
H   5.09221 -0.31004 -2.63868
H   4.76666  0.90282 -1.37232
H   5.31763 -0.74459 -0.93115
H   3.56978 -2.42459 -2.79770
H   3.71029 -2.73497 -1.05103
H   2.09646 -2.52994 -1.78895
H   4.03061 -2.22718  2.72086
H   2.72288 -2.64277  1.58071
H   4.38021 -2.32185  0.97981
H   2.82794 -0.31063  3.73361
H   2.06318  0.95183  2.72623
H   1.39073 -0.70064  2.72766
H   4.98881  0.23068  2.73218
H   5.33871  0.04442  0.99940
H   4.34200  1.41530  1.56225

79
TS(1-5cis)
Ir  0.00006 -0.56553 -0.56646
P   2.26751 -0.47099 -0.12466
P  -2.26741 -0.47115 -0.12468
O  -2.42202  0.83209  1.05133
O   2.42200  0.83208  1.05156
C  -0.00001  0.77132  1.03563
C  -1.23041  2.24992  2.58788
H  -2.18153  2.61294  2.98877
C   1.20896  1.27846  1.56336
C  -2.79243 -3.25498  0.18623
H  -3.41175 -3.31479 -0.72211
H  -3.09287 -4.08804  0.84905
H  -1.74243 -3.41429 -0.10902
C  -0.00010  2.71760  3.09111
H  -0.00013  3.46176  3.89480
C  -1.20902  1.27846  1.56325
C   1.23025  2.24992  2.58799
H   2.18135  2.61294  2.98897
C   3.55864  0.11141 -1.43644
C  -3.55864  0.11083 -1.43655
C  -2.97284 -1.92141  0.94573
C   4.74498  0.88707 -0.82685
H   4.39793  1.74116 -0.22517
H   5.36857  1.28047 -1.65138
H   5.39014  0.25998 -0.19385
C   2.97313 -1.92137  0.94544
C  -2.78622  1.03924 -2.39720
H  -2.41111  1.94663 -1.90116
H  -3.46641  1.35492 -3.21074
H  -1.91900  0.52829 -2.84781
C   2.13063 -1.96039  2.24105
H   2.25134 -1.04099  2.83545
H   2.46671 -2.81510  2.85711
H   1.05871 -2.08913  2.02563
C   4.45131 -1.71483  1.33563
H   5.13326 -1.78846  0.47354
H   4.74476 -2.50590  2.05103
H   4.60835 -0.74247  1.83027
C   2.78612  1.04014 -2.39668
H   1.91877  0.52941 -2.84730
H   3.46618  1.35605 -3.21024
H   2.41115  1.94740 -1.90027
C   4.04709 -1.11739 -2.23523
H   4.70046 -1.78070 -1.64548
H   4.63549 -0.76276 -3.10156
H   3.20370 -1.70972 -2.63044
C  -4.45103 -1.71491  1.33593
H  -4.60812 -0.74245  1.83036
H  -4.74437 -2.50584  2.05153
H  -5.13301 -1.78880  0.47390
C   2.79282 -3.25480  0.18566
H   1.74286 -3.41405 -0.10977
H   3.09315 -4.08798  0.84838
H   3.41228 -3.31444 -0.72259
C  -2.13030 -1.96009  2.24133
H  -1.05835 -2.08859  2.02590
H  -2.46616 -2.81481  2.85748
H  -2.25122 -1.04066  2.83562
C  -4.74492  0.88667 -0.82706
H  -5.39000  0.25977 -0.19379
H  -5.36862  1.27980 -1.65165
H  -4.39781  1.74096 -0.22570
C  -4.04718 -1.11821 -2.23492
H  -3.20384 -1.71064 -2.63006
H  -4.63569 -0.76384 -3.10128
H  -4.70048 -1.78136 -1.64490
H   0.00010 -1.45347 -1.96925
H   0.00011 -2.03434 -0.07618
H  -0.00036  2.04917 -1.57604
B  -0.00061  3.28715 -1.67075
H   1.01889  3.70820 -2.19627
H  -1.02060  3.70779 -2.19564
N  -0.00029  3.85324 -0.14854
H  -0.80655  3.47057  0.37006
H   0.80647  3.47099  0.36957
C  -0.00065  5.33785 -0.04355
H  -0.00036  5.66405  1.00896
H   0.89102  5.72176 -0.55974
H  -0.89290  5.72128 -0.55909

79
5cis
C  -1.30679 -3.40496 -1.76060
C  -0.10404 -3.98034 -2.20221
C   1.12780 -3.34874 -1.96193
C   1.12323 -2.10953 -1.29850
C  -0.05588 -1.44741 -0.90399
C  -1.25370 -2.16366 -1.10110
O   2.36032 -1.53234 -0.99136
P   2.26162 -0.19196  0.09905
C   3.66927  0.83534 -0.75763
C   3.05646  1.37357 -2.06914
Ir -0.01374  0.36354  0.17844
P  -2.31504 -0.08864  0.14485
C  -3.08306 -0.46425  1.88733
C  -2.36694 -1.71945  2.43593
O  -2.44998 -1.64412 -0.60502
C   2.91529 -0.98655  1.75061
C   2.10481 -2.28474  1.97387
C  -3.58670  0.79931 -1.02088
C  -2.89038  0.87864 -2.40094
C  -4.89225 -0.00524 -1.22619
C  -3.90169  2.20425 -0.46964
C  -2.78748  0.74790  2.79885
C  -4.59885 -0.74915  1.87966
C   4.40936 -1.36776  1.73916
C   2.64098  0.01144  2.89775
C   4.09280  1.99708  0.16441
C   4.90293 -0.00982 -1.15524
B  -0.11550  2.85062 -1.47852
N   0.67390  3.61693 -0.30410
H   2.07402 -3.80847 -2.26176
H  -2.26741 -3.90732 -1.90683
H  -0.12488 -4.94493 -2.72009
H   0.02448  1.58129 -1.29831
H  -0.01751  1.66466  1.25957
H  -0.02622 -0.51514  1.47688
H   0.41902  3.05426  0.54891
H  -1.27143  3.19324 -1.40083
H   1.68874  3.48686 -0.41651
C   0.35789  5.06473 -0.17801
H   0.40275  3.08749 -2.55348
H  -3.14285  0.52613  3.82278
H  -1.70901  0.96837  2.83649
H  -3.30853  1.65945  2.45811
H  -4.90129 -1.06236  2.89666
H  -5.19254  0.14422  1.62853
H  -4.86803 -1.56283  1.18773
H  -2.75514 -1.93432  3.44892
H  -2.54860 -2.59997  1.79954
H  -1.27849 -1.57150  2.51661
H  -4.52615  2.75266 -1.19965
H  -4.46904  2.15599  0.47610
H  -2.98673  2.79426 -0.30317
H  -5.42488  0.42620 -2.09431
H  -4.68368 -1.06241 -1.45311
H  -5.57580  0.04751 -0.36810
H  -3.55186  1.42915 -3.09568
H  -1.92660  1.40106 -2.36471
H  -2.72743 -0.12955 -2.81572
H   2.90982 -0.46014  3.86173
H   3.24439  0.93092  2.80198
H   1.57976  0.30434  2.93306
H   2.40229 -2.72363  2.94447
H   1.01976 -2.10180  2.00030
H   2.30427 -3.02658  1.18431
H   4.63983 -1.91052  2.67519
H   4.65980 -2.03540  0.89945
H   5.07275 -0.48829  1.70790
H   4.74149  2.69980 -0.39109
H   3.22766  2.56496  0.55210
H   4.66334  1.64584  1.04041
H   5.53634  0.59717 -1.82926
H   5.52530 -0.30266 -0.29953
H   4.60268 -0.91718 -1.70109
H   3.81265  1.98626 -2.59492
H   2.76801  0.54516 -2.73661
H   2.15791  1.98790 -1.91917
H   0.94374  5.53021  0.63058
H   0.57688  5.56551 -1.13310
H  -0.71559  5.16658  0.03362

79
TS(5cis-5)
C  -1.09733 -3.06995 -2.34158
C   0.13087 -3.45327 -2.90699
C   1.32563 -2.79927 -2.56046
C   1.25965 -1.73038 -1.64806
C   0.05025 -1.26977 -1.10163
C  -1.10707 -1.99349 -1.43538
O   2.45705 -1.12282 -1.25783
P   2.31455 -0.07626  0.12053
C   3.57500  1.25984 -0.49739
C   2.82631  2.11302 -1.54674
Ir  0.00971  0.28377  0.35573
P  -2.25651 -0.25572  0.19542
C  -3.10673 -0.95576  1.78967
C  -2.38438 -2.27677  2.13948
O  -2.32240 -1.64933 -0.83752
C   3.12062 -1.17324  1.50827
C   2.42279 -2.55206  1.44818
C  -3.49165  0.82291 -0.85279
C  -2.73744  1.13135 -2.16920
C  -4.79340  0.09366 -1.25742
C  -3.81449  2.11794 -0.07984
C  -2.88238  0.07628  2.91760
C  -4.61264 -1.25488  1.64695
C   4.63626 -1.40793  1.34561
C   2.83151 -0.50187  2.86930
C   3.98889  2.15928  0.68687
C   4.81238  0.65029 -1.19562
B  -0.11213  2.63917  0.44153
N  -0.46631  3.58467 -0.91999
H   2.28920 -3.11668 -2.96969
H  -2.02541 -3.59611 -2.58353
H   0.16000 -4.28850 -3.61477
H   0.03841  1.43355 -0.85223
H   0.02849  1.03442  1.80963
H   0.04723 -0.96686  1.40570
H   0.23723  3.41742 -1.65428
H   0.95399  3.10931  0.78995
H  -1.36345  3.27445 -1.31920
C  -0.53161  5.03976 -0.60483
H  -1.03161  2.97111  1.16827
H  -3.28002 -0.33216  3.86550
H  -1.81152  0.29760  3.04971
H  -3.40560  1.02843  2.72254
H  -4.95800 -1.76095  2.56795
H  -5.21457 -0.33809  1.54053
H  -4.82828 -1.92506  0.79964
H  -2.79672 -2.66168  3.09074
H  -2.53789 -3.03943  1.35950
H  -1.30120 -2.12658  2.26964
H  -4.37558  2.81526 -0.73150
H  -4.44944  1.91780  0.80030
H  -2.90472  2.62641  0.28494
H  -5.28235  0.67004 -2.06578
H  -4.58125 -0.91501 -1.64604
H  -5.51649  0.01277 -0.43471
H  -3.28858  1.90721 -2.73446
H  -1.69893  1.45813 -1.99849
H  -2.67356  0.23262 -2.80406
H   3.19502 -1.16023  3.68064
H   3.34457  0.46898  2.97568
H   1.75192 -0.33533  3.01030
H   2.79302 -3.16916  2.28803
H   1.32917 -2.46479  1.54219
H   2.64829 -3.07959  0.50770
H   4.96468 -2.12429  2.12206
H   4.88233 -1.84797  0.36573
H   5.22890 -0.48954  1.48557
H   4.58713  3.00948  0.30815
H   3.10973  2.57235  1.20980
H   4.61320  1.62355  1.42069
H   5.39309  1.47239 -1.65523
H   5.48353  0.12434 -0.50409
H   4.51709 -0.04793 -1.99378
H   3.53904  2.82590 -2.00222
H   2.39971  1.48938 -2.34997
H   2.02170  2.68575 -1.06438
H  -1.29006  5.18539  0.17736
H   0.44432  5.34734 -0.20332
H  -0.78237  5.63818 -1.49589

79
5
C  -1.28286 -3.51914 -1.60058
C  -0.07246 -4.18769 -1.84581
C   1.15493 -3.59057 -1.51650
C   1.15023 -2.30648 -0.94579
C  -0.03492 -1.58355 -0.69586
C  -1.24016 -2.23716 -1.02830
O   2.38043 -1.73572 -0.62226
P   2.28460 -0.16931  0.09864
C   3.52192  0.71292 -1.11468
C   2.76175  0.91122 -2.44481
Ir -0.01165  0.28330  0.14112
P  -2.30879 -0.10432  0.06828
C  -3.14333 -0.55347  1.76293
C  -2.48203 -1.87099  2.23011
O  -2.45717 -1.59437 -0.78387
C   3.11684 -0.51069  1.81782
C   2.43921 -1.77871  2.38639
C  -3.52098  0.93166 -1.03718
C  -2.76862  1.23309 -2.35243
C  -4.80941  0.16502 -1.41691
C  -3.86472  2.24770 -0.30774
C  -2.81419  0.57640  2.76361
C  -4.66729 -0.77776  1.70179
C   4.63727 -0.76056  1.76846
C   2.80978  0.69688  2.73031
C   3.93008  2.08238 -0.53531
C   4.77119 -0.14508 -1.42523
B   0.24188  3.00335  0.92582
N  -0.13204  3.50938 -0.55858
H   2.10587 -4.10165 -1.69253
H  -2.24803 -3.97437 -1.84064
H  -0.08637 -5.18749 -2.29150
H   0.02538  1.01837 -1.39077
H  -0.20295  1.80278  1.10559
H  -0.02212 -0.39665  1.64733
H   0.15480  2.71157 -1.17453
H   1.43485  3.11710  1.08101
H  -1.15573  3.54501 -0.65699
C   0.45996  4.81939 -0.94493
H  -0.42528  3.62381  1.73423
H  -3.19860  0.29760  3.76259
H  -1.72660  0.73309  2.84368
H  -3.28413  1.53575  2.48664
H  -5.00802 -1.13838  2.69053
H  -5.22696  0.14771  1.48880
H  -4.94426 -1.54271  0.95858
H  -2.84330 -2.10377  3.24910
H  -2.74646 -2.71199  1.56949
H  -1.38456 -1.78327  2.26293
H  -4.38993  2.93376 -0.99815
H  -4.52585  2.08411  0.55932
H  -2.96398  2.76758  0.06794
H  -5.33976  0.73374 -2.20370
H  -4.57170 -0.83074 -1.82249
H  -5.50535  0.04402 -0.57625
H  -3.41541  1.85274 -3.00157
H  -1.81524  1.75537 -2.18275
H  -2.52752  0.30387 -2.89440
H   3.19961  0.49051  3.74477
H   3.28531  1.62621  2.37368
H   1.72514  0.87386  2.80398
H   2.80817 -1.94242  3.41606
H   1.34375 -1.66907  2.42419
H   2.68106 -2.66981  1.78561
H   4.97909 -1.03528  2.78410
H   4.89952 -1.59283  1.09572
H   5.20621  0.13458  1.46919
H   4.52864  2.63476 -1.28409
H   3.05124  2.69734 -0.27743
H   4.54946  1.98566  0.37228
H   5.30841  0.31633 -2.27507
H   5.47717 -0.20049 -0.58589
H   4.49066 -1.16862 -1.71827
H   3.43069  1.42013 -3.16386
H   2.45874 -0.05413 -2.88315
H   1.84743  1.51012 -2.31793
H   0.14801  5.57981 -0.21343
H   1.55454  4.72871 -0.91231
H   0.13999  5.11785 -1.95575

79
TS(5cis-2)
C   1.14596  3.77847 -0.96093
C  -0.08501  4.43229 -1.12464
C  -1.29278  3.75015 -0.91023
C  -1.24412  2.39083 -0.55754
C  -0.03886  1.66272 -0.45995
C   1.14371  2.41822 -0.60762
O  -2.45294  1.76162 -0.26422
P  -2.32876  0.08423  0.10668
C  -3.43597 -0.54089 -1.35042
C  -2.61475 -0.25182 -2.63021
Ir -0.00512 -0.30455  0.17317
P   2.30473  0.15591  0.08879
C   3.20661  0.19853  1.80327
C   2.55573  1.33640  2.62236
O   2.37656  1.81726 -0.36431
C  -3.23419  0.00835  1.81587
C  -2.62684  1.12421  2.69611
C   3.44246 -0.50033 -1.33045
C   2.61477 -0.33538 -2.62770
C   4.73403  0.33465 -1.49855
C   3.78212 -1.98241 -1.08027
C   2.95352 -1.15673  2.50084
C   4.72349  0.46436  1.72408
C  -4.75980  0.21951  1.74525
C  -2.92897 -1.37218  2.43974
C  -3.69280 -2.05213 -1.19268
C  -4.77094  0.23001 -1.47362
B  -0.02315 -2.81525 -1.70667
N  -0.29030 -3.68365 -0.51055
H  -2.25929  4.25483 -0.99373
H   2.09617  4.30567 -1.08321
H  -0.10311  5.49077 -1.40322
H   0.01888 -1.37493 -1.30794
H   0.11294 -1.73603  1.19293
H  -0.01979  0.46040  1.58284
H  -0.16144 -2.21090  0.49421
H   1.09393 -2.90959 -2.17019
H  -1.21610 -4.11398 -0.49118
C   0.73388 -4.60347 -0.01127
H  -0.93037 -2.72602 -2.50718
H   3.43589 -1.14640  3.49591
H   1.87722 -1.34109  2.64676
H   3.37656 -2.00606  1.93742
H   5.11243  0.58161  2.75287
H   5.27339 -0.37201  1.26383
H   4.95618  1.38988  1.17415
H   2.99680  1.33822  3.63635
H   2.73894  2.32064  2.16319
H   1.46696  1.20066  2.72273
H   4.36073 -2.37091 -1.93884
H   4.40369 -2.12032 -0.17832
H   2.87452 -2.59992 -0.99250
H   5.18643  0.06529 -2.47086
H   4.52034  1.41482 -1.51752
H   5.48654  0.13308 -0.72397
H   3.20715 -0.73760 -3.47027
H   1.66067 -0.87761 -2.59052
H   2.41217  0.72841 -2.83450
H  -3.40648 -1.43242  3.43527
H  -3.32429 -2.20502  1.83299
H  -1.84618 -1.52562  2.57065
H  -3.06933  1.05617  3.70723
H  -1.53412  1.02227  2.79274
H  -2.84473  2.12405  2.28870
H  -5.15441  0.27269  2.77715
H  -5.02771  1.15988  1.23833
H  -5.27570 -0.61503  1.24418
H  -4.24808 -2.42090 -2.07490
H  -2.74995 -2.61747 -1.13984
H  -4.30318 -2.28014 -0.30145
H  -5.20271  0.00486 -2.46642
H  -5.51524 -0.06557 -0.72139
H  -4.61725  1.31917 -1.41637
H  -3.17105 -0.65172 -3.49813
H  -2.48724  0.83267 -2.78088
H  -1.62435 -0.72640 -2.61081
H   0.37149 -5.15526  0.87504
H   1.07171 -5.34676 -0.76293
H   1.62616 -4.03125  0.30274

70
2
Ir -0.00094 -0.62013 -0.07779
C   0.00539  1.49496 -0.17749
C   1.20697  2.21570 -0.26324
C  -1.18657  2.22973 -0.07863
C   1.23905  3.62148 -0.29742
C  -1.20654  3.63611 -0.11068
C   0.01852  4.31591 -0.22651
H   2.19278  4.15197 -0.37002
H  -2.15396  4.17800 -0.03962
H   0.02303  5.41067 -0.25145
P  -2.28842 -0.18075  0.03863
P   2.29265 -0.18691 -0.01325
C  -3.33734 -0.55189 -1.54903
C  -3.27858 -0.57675  1.64962
C   3.48114 -0.79946 -1.40858
C   3.12280 -0.31328  1.73124
O  -2.40179  1.55117  0.06957
O   2.42075  1.51947 -0.31156
H   0.02950 -0.40624  1.50866
H  -0.02817 -1.50977 -1.53706
H  -0.02534 -0.59180 -1.81686
H  -0.00534 -2.20603  0.41097
C  -2.74031  0.32062 -2.67860
H  -1.66865  0.12511 -2.84140
H  -3.27211  0.09098 -3.62034
H  -2.86200  1.39421 -2.46586
C  -3.18469 -2.04698 -1.90729
H  -3.68929 -2.24051 -2.87221
H  -2.12746 -2.33955 -2.00986
H  -3.64439 -2.70792 -1.15470
C  -4.83100 -0.19227 -1.40983
H  -5.31698 -0.31104 -2.39642
H  -5.36131 -0.85504 -0.70735
H  -4.97389  0.85317 -1.09242
C  -2.31633 -0.35097  2.83845
H  -2.87822 -0.51040  3.77750
H  -1.46820 -1.05164  2.81689
H  -1.91690  0.67688  2.85280
C  -3.70484 -2.06029  1.62435
H  -4.48563 -2.26188  0.87225
H  -2.84684 -2.72656  1.42892
H  -4.12258 -2.33342  2.61097
C  -4.49639  0.35548  1.84224
H  -5.29371  0.18317  1.10644
H  -4.92593  0.16753  2.84365
H  -4.19936  1.41447  1.79170
C   2.68229 -0.75993 -2.73202
H   3.36894 -0.99774 -3.56512
H   1.87123 -1.50355 -2.74590
H   2.25093  0.23678 -2.92399
C   4.71709  0.11373 -1.57709
H   5.40358  0.07258 -0.72065
H   5.28059 -0.22030 -2.46812
H   4.41964  1.16208 -1.73374
C   3.89642 -2.25727 -1.11581
H   4.56802 -2.33686 -0.24523
H   3.01914 -2.90357 -0.93921
H   4.44116 -2.66220 -1.98871
C   2.86320 -1.73174  2.28581
H   1.78802 -1.97111  2.28568
H   3.38637 -2.51142  1.70759
H   3.23514 -1.78426  3.32609
C   4.63416 -0.00538  1.73459
H   4.98800  0.00755  2.78242
H   5.22524 -0.76985  1.20492
H   4.85384  0.98272  1.29878
C   2.41927  0.73157  2.62909
H   1.32945  0.57717  2.66690
H   2.81532  0.63312  3.65673
H   2.61105  1.75946  2.28280 

1
(ix) Figure S84
X 0.0 0.0 0.0

86
TS(5-6)2
Ir -0.04195  0.09790  0.06384
P   2.12533 -0.72623  0.08421
P  -2.35572 -0.01124  0.09806
O  -2.76079 -1.58465 -0.50832
O   2.01188 -2.35943 -0.49097
C  -0.36234 -1.89993 -0.52491
C  -1.89945 -3.75060 -1.09766
H  -2.92549 -4.10453 -1.23600
C   0.70262 -2.80260 -0.70426
C  -3.52924  2.45599 -0.68450
H  -4.14120  2.58032  0.22491
H  -3.98209  3.08567 -1.47419
H  -2.52459  2.85360 -0.44910
C  -0.79823 -4.60256 -1.28944
H  -0.96586 -5.64264 -1.58875
C  -1.65667 -2.41990 -0.71327
C   0.51436 -4.14232 -1.08847
H   1.37679 -4.80270 -1.22000
C   2.90956 -1.03313  1.83594
C  -3.18099 -0.08820  1.85554
C  -3.47110  0.98488 -1.14554
C   4.36334 -1.54478  1.82811
H   4.48502 -2.44684  1.20738
H   4.64696 -1.81291  2.86351
H   5.07868 -0.77752  1.48900
C   3.46922 -0.15054 -1.19618
C  -2.68322  1.12906  2.66372
H  -1.58302  1.17869  2.67147
H  -3.04312  1.04468  3.70668
H  -3.06507  2.08267  2.25944
C   2.75642 -0.10109 -2.56623
H   2.44081 -1.10888 -2.88243
H   3.45996  0.29298 -3.32440
H   1.85394  0.52809 -2.54329
C   4.66126 -1.12340 -1.34473
H   5.36188 -1.08247 -0.49995
H   5.22956 -0.85096 -2.25437
H   4.31245 -2.16124 -1.46507
C   2.02615 -2.10521  2.51536
H   0.96660 -1.80514  2.53049
H   2.36712 -2.23380  3.55978
H   2.10512 -3.07657  2.00193
C   2.82276  0.28885  2.62741
H   3.47700  1.07079  2.20269
H   3.15258  0.11294  3.66889
H   1.79195  0.67617  2.64212
C  -4.89590  0.41106 -1.32167
H  -4.86406 -0.67600 -1.49588
H  -5.36268  0.88210 -2.20771
H  -5.55157  0.61082 -0.46379
C   3.95455  1.25791 -0.79930
H   3.10532  1.94754 -0.64648
H   4.60174  1.67311 -1.59560
H   4.54748  1.24552  0.13144
C  -2.77652  0.87776 -2.52223
H  -1.72012  1.18397 -2.48792
H  -3.32054  1.50615 -3.25311
H  -2.79021 -0.16210 -2.88762
C  -2.66957 -1.39301  2.50953
H  -3.04792 -2.28361  1.98296
H  -3.02864 -1.42769  3.55519
H  -1.56920 -1.43610  2.51885
C  -4.72197 -0.12536  1.85668
H  -5.16857  0.82971  1.53399
H  -5.06828 -0.30716  2.89173
H  -5.11959 -0.93766  1.22724
H   0.20451  1.65948  0.68987
H   0.05208  0.57608 -1.57986
H  -0.10722 -0.32511  1.63900
B   0.40719  3.61917  1.74028
H  -0.79256  3.66958  1.82240
H   1.09237  2.97356  2.48500
N   1.04125  4.56109  0.86841
H   0.57309  3.46428 -0.79538
H   0.46936  5.31191  0.47630
N   0.18997  3.01720 -1.66187
H   0.17199  1.86696 -1.41309
C   0.93274  3.37217 -2.89741
H   0.50583  2.81624 -3.74518
H   1.98261  3.07210 -2.77379
H   0.87969  4.45306 -3.10282
H  -0.80274  3.28021 -1.72443
C   2.47844  4.85417  0.83876
H   2.86616  4.94041 -0.19369
H   2.71783  5.79545  1.36804
H   3.01316  4.03379  1.33955

86
TS(5-6)3
C  -1.18378 -3.59662 -1.96839
C  -1.16557 -2.40221 -1.22722
C   0.01961 -1.70464 -0.91517
C   1.21908 -2.36392 -1.25555
C   1.25777 -3.55742 -1.99730
C   0.04177 -4.15750 -2.36505
Ir  0.00856 -0.00764  0.31117
P   2.29282 -0.38201  0.11208
C   3.32259 -0.90674  1.67450
C   2.39962 -1.75084  2.58198
O  -2.38465 -1.92079 -0.74338
P  -2.26474 -0.46467  0.18384
C  -3.22322 -1.04665  1.77383
C  -3.68079  0.19552  2.56771
O   2.43397 -1.84415 -0.80103
C  -3.42430  0.63272 -0.92196
C  -3.28979  2.09798 -0.45988
C   3.37041  0.75057 -1.04066
C   2.78822  0.52433 -2.45564
C  -4.91011  0.22426 -0.93602
C  -2.86545  0.47194 -2.35531
C   4.87640  0.42716 -1.08534
C   3.16476  2.21431 -0.59857
C   3.74704  0.36305  2.44272
C   4.54888 -1.77815  1.31863
C  -2.23423 -1.85421  2.64422
C  -4.41958 -1.97027  1.44978
N  -0.24204  3.38218  1.25782
H  -1.22104  3.58660  1.49360
N   0.09650  4.23630 -1.44803
C  -0.93676  5.28452 -1.43248
B  -0.06188  2.98491 -2.18316
H   2.21961 -4.01095 -2.25436
H   4.49110  0.96261  1.89175
H   4.20729  0.07381  3.40618
H   2.87648  1.00382  2.66961
H   0.04982 -5.08587 -2.94577
H  -2.13640 -4.08087 -2.20280
H  -5.03959 -0.83782 -1.19816
H  -5.43113  0.82198 -1.70840
H  -5.41922  0.42119  0.02200
H   5.39528  0.66244 -0.14130
H   5.34455  1.04557 -1.87518
H   5.06090 -0.62830 -1.34124
H  -1.82255 -2.71891  2.09793
H  -2.77620 -2.23547  3.53068
H  -1.38926 -1.23738  2.98467
H  -5.25411 -1.44597  0.96483
H  -4.80422 -2.39610  2.39555
H  -4.11028 -2.80477  0.80144
H  -1.77520  0.62008 -2.38698
H  -3.33757  1.22480 -3.01412
H  -3.09329 -0.52920 -2.75267
H  -3.69209  2.25301  0.55701
H  -3.85774  2.75518 -1.14580
H  -2.23243  2.40417 -0.48862
H   4.25766 -2.63084  0.68569
H   4.98151 -2.17898  2.25453
H   5.34337 -1.22036  0.80467
H  -2.83370  0.87403  2.77448
H  -4.09521 -0.12267  3.54277
H  -4.46955  0.76443  2.04723
H   1.53814 -1.17038  2.94416
H   2.98613 -2.09845  3.45380
H   2.01198 -2.63871  2.05559
H   2.08981  2.44828 -0.54838
H   3.63938  2.89277 -1.33332
H   3.62518  2.41614  0.38482
H   3.07657 -0.46546 -2.84199
H   3.18737  1.29642 -3.13988
H   1.68980  0.59222 -2.46115
H   0.04723  1.02276  1.65378
H   0.05236 -1.11275  1.48513
H  -0.04907  1.35297 -0.85675
H  -1.17172  2.72561 -2.56039
H   0.91667  2.50616 -2.67691
H  -0.06513  3.69033  0.24904
H   1.04248  4.62630 -1.44493
H  -1.92583  4.80701 -1.50836
H  -0.90791  5.88493 -0.50206
H  -0.83605  5.98399 -2.28325
H  -0.13533  2.24363  1.23661
C   0.70402  3.98289  2.23013
H   0.58867  5.07656  2.27527
H   0.52916  3.55031  3.22667
H   1.72697  3.73410  1.91329

86
TS(5-6)4
Ir  0.00748 -0.00373  0.31160
P  -2.25124 -0.52273  0.13699
P   2.30297 -0.32012  0.15728
O   2.49774 -1.81571 -0.69143
O  -2.31754 -1.95762 -0.82548
C   0.08966 -1.71155 -0.89947
C   1.39366 -3.55722 -1.91570
H   2.37083 -3.99989 -2.13046
C  -1.07320 -2.42632 -1.25428
C   3.74638  0.55707  2.45183
H   4.48327  1.13700  1.87105
H   4.20938  0.32210  3.42853
H   2.86844  1.19819  2.65063
C   0.20110 -4.17581 -2.32708
H   0.24399 -5.10876 -2.89885
C   1.30935 -2.35816 -1.18701
C  -1.04610 -3.62681 -1.98549
H  -1.98251 -4.12467 -2.25408
C  -3.41818  0.58096 -0.95017
C   3.37393  0.77639 -1.04051
C   3.33329 -0.75375  1.74912
C  -4.89859  0.15391 -0.98851
H  -5.01418 -0.90130 -1.28322
H  -5.42021  0.76842 -1.74716
H  -5.41744  0.31705 -0.02947
C  -3.21002 -1.16609  1.70190
C   4.87890  0.44765 -1.07180
H   5.39988  0.72618 -0.14061
H   5.34860  1.02509 -1.89120
H   5.05837 -0.61989 -1.27559
C  -2.21728 -1.99191  2.55070
H  -1.78667 -2.82861  1.97597
H  -2.76228 -2.41529  3.41587
H  -1.38580 -1.37599  2.92400
C  -4.39275 -2.09295  1.33879
H  -5.23072 -1.56301  0.86624
H  -4.77794 -2.55445  2.26744
H  -4.06928 -2.90223  0.66564
C  -2.84596  0.45933 -2.38223
H  -1.75685  0.61633 -2.40212
H  -3.31884  1.22399 -3.02655
H  -3.06278 -0.53419 -2.80449
C  -3.30908  2.03390 -0.44242
H  -3.76024  2.15633  0.55783
H  -3.84773  2.70752 -1.13600
H  -2.25385  2.34668 -0.40263
C   4.56802 -1.63350  1.44790
H   4.28589 -2.52099  0.86058
H   4.99894 -1.97956  2.40624
H   5.36084 -1.09871  0.90741
C  -3.68604  0.04556  2.53078
H  -2.84923  0.72971  2.75743
H  -4.09933 -0.30731  3.49438
H  -4.48088  0.61835  2.02395
C   2.41089 -1.55229  2.69719
H   1.53669 -0.96264  3.01129
H   2.99092 -1.83760  3.59561
H   2.04103 -2.47561  2.22173
C   3.16882  2.25805 -0.66712
H   2.09575  2.50293 -0.68750
H   3.68406  2.90089 -1.40650
H   3.58591  2.49984  0.32710
C   2.78877  0.50219 -2.44582
H   3.06169 -0.50583 -2.79405
H   3.19992  1.24060 -3.15976
H   1.69125  0.58723 -2.45323
H  -0.13092  1.03777  1.63806
H   0.06413 -1.09653  1.49822
H  -0.06537  1.34311 -0.86419
B  -0.12024  2.98741 -2.19299
H  -1.25549  2.73681 -2.48598
H   0.81764  2.49013 -2.74792
N   0.10680  4.24031 -1.48037
H   0.24229  3.70362  0.23979
H   1.04329  4.63907 -1.58742
C  -0.92825  5.28176 -1.36595
H  -1.91188  4.79506 -1.28197
H  -0.77606  5.92071 -0.47519
H  -0.95560  5.94455 -2.25128
C  -0.64218  3.98765  2.17765
H  -0.47850  5.07195  2.26917
H  -0.55492  3.51353  3.16702
N   0.33929  3.37104  1.25017
H   0.17991  2.23880  1.20642
H   1.30822  3.52691  1.55491
H  -1.65142  3.79844  1.78558

86
TS(5-6)5
Ir  0.00418 -0.88672 -0.50247
P   2.22632 -0.73946 -0.00692
P  -2.25624 -0.74249 -0.19563
O  -2.46685  0.73597  0.79037
O   2.35286  0.75089  0.96753
C  -0.05724  0.65062  0.88451
C  -1.34134  2.27955  2.25428
H  -2.30764  2.58052  2.67816
C   1.12955  1.23632  1.39357
C  -2.82615 -3.43731  0.52972
H  -3.40044 -3.65663 -0.38463
H  -3.14348 -4.16175  1.30382
H  -1.75703 -3.60056  0.31532
C  -0.12168  2.79650  2.77618
H  -0.15014  3.56971  3.55233
C  -1.28281  1.21849  1.31027
C   1.11692  2.30708  2.32233
H   2.05883  2.69987  2.71876
C   3.59681 -0.36205 -1.33531
C  -3.53299 -0.35310 -1.61243
C  -3.06409 -2.00380  1.05391
C   4.74737  0.51814 -0.80263
H   4.36471  1.44959 -0.35508
H   5.41384  0.78762 -1.64425
H   5.36183  0.01075 -0.04484
C   2.94482 -1.97597  1.31477
C  -2.77810  0.44986 -2.69200
H  -2.49159  1.44922 -2.32984
H  -3.44343  0.58138 -3.56698
H  -1.85547 -0.06064 -3.00843
C   2.07597 -1.80709  2.58206
H   2.20736 -0.81247  3.03766
H   2.38045 -2.56812  3.32504
H   1.00909 -1.94989  2.35023
C   4.41212 -1.70008  1.70080
H   5.11918 -1.91256  0.88276
H   4.68894 -2.35945  2.54539
H   4.55539 -0.65830  2.03254
C   2.89671  0.37458 -2.49609
H   2.07735 -0.22670 -2.91855
H   3.64269  0.58690 -3.28606
H   2.45437  1.32790 -2.16953
C   4.13425 -1.70074 -1.89027
H   4.75740 -2.24795 -1.16503
H   4.76529 -1.49411 -2.77519
H   3.31207 -2.36058 -2.21704
C  -4.56377 -1.76384  1.32019
H  -4.75949 -0.72939  1.64808
H  -4.89298 -2.43808  2.13374
H  -5.19609 -1.98525  0.44536
C   2.77560 -3.41790  0.78748
H   1.73166 -3.60004  0.48260
H   3.03403 -4.13010  1.59411
H   3.43092 -3.63718 -0.07043
C  -2.30804 -1.83230  2.39126
H  -1.22232 -1.94563  2.24735
H  -2.65395 -2.61078  3.09712
H  -2.50221 -0.84754  2.84611
C  -4.75237  0.47306 -1.15061
H  -5.41610 -0.07698 -0.46848
H  -5.34991  0.75599 -2.03848
H  -4.43604  1.39886 -0.64359
C  -3.97427 -1.69349 -2.24315
H  -3.10417 -2.31026 -2.52758
H  -4.54981 -1.48530 -3.16475
H  -4.62271 -2.28707 -1.57909
H   0.06143 -1.96699 -1.77088
H  -0.03952 -2.26557  0.41558
H   0.07923  0.26149 -1.74113
B   0.08377  2.81703 -1.93110
H   0.19679  2.98836 -3.11888
H  -0.93096  2.41660 -1.43272
N   1.05281  3.40016 -1.05467
H  -0.39135  4.32949 -0.26633
H   1.11037  2.99667 -0.10573
C   2.31245  4.02410 -1.48332
H   2.54309  4.91793 -0.87621
H   3.16281  3.32497 -1.39709
H   2.22238  4.32964 -2.53690
N  -1.26038  4.50106  0.32636
H  -2.07116  4.42532 -0.30274
H  -1.29771  3.66219  1.01886
C  -1.21858  5.79394  1.06651
H  -1.09809  6.62933  0.36237
H  -0.36496  5.75611  1.75738
H  -2.14639  5.91964  1.64214

86
TS(5-6)6
Ir  0.12046  0.01318  0.20590
P  -1.87178 -1.23128  0.12449
P   2.42364  0.48249  0.07041
O   3.11396 -0.99197 -0.50002
O  -1.36649 -2.79399 -0.39683
C   0.82222 -1.76920 -0.57391
C   2.70832 -3.22923 -1.24022
H   3.78360 -3.34215 -1.40458
C  -0.01662 -2.89306 -0.73163
C   2.59706  1.77334  2.57164
H   2.63601  2.75844  2.07544
H   3.07656  1.88179  3.56241
H   1.53944  1.50862  2.73023
C   1.81571 -4.29108 -1.45364
H   2.19432 -5.25324 -1.81332
C   2.19801 -2.00210 -0.78286
C   0.44582 -4.13907 -1.18806
H  -0.25780 -4.96707 -1.31192
C  -3.20142 -0.96745 -1.25415
C   3.17811  1.60808 -1.31080
C   3.33656  0.68017  1.76866
C  -4.13265 -2.18661 -1.44704
H  -3.56045 -3.12577 -1.50722
H  -4.66852 -2.05876 -2.40601
H  -4.89319 -2.28287 -0.65995
C  -2.66548 -1.64717  1.84176
C   2.42538  1.22036 -2.60595
H   2.63132  0.17372 -2.88475
H   2.78796  1.86791 -3.42576
H   1.33914  1.35501 -2.51512
C  -1.65015 -2.52900  2.60357
H  -1.50838 -3.50179  2.10686
H  -2.03576 -2.71151  3.62391
H  -0.66663 -2.04014  2.68986
C  -4.00711 -2.40355  1.76943
H  -4.81590 -1.78619  1.34635
H  -4.31135 -2.67711  2.79723
H  -3.92964 -3.33564  1.18769
C  -2.39426 -0.79102 -2.56261
H  -1.66649  0.02923 -2.49944
H  -3.10195 -0.56539 -3.38198
H  -1.86028 -1.71965 -2.82311
C  -4.01963  0.30020 -0.93748
H  -4.64453  0.17088 -0.03578
H  -4.70059  0.51049 -1.78404
H  -3.37204  1.18102 -0.80401
C   4.83195  1.04002  1.65961
H   5.39008  0.31654  1.04463
H   5.27128  1.02280  2.67469
H   4.99323  2.05194  1.25440
C  -2.86265 -0.31124  2.59321
H  -1.90714  0.21996  2.72711
H  -3.28511 -0.51800  3.59419
H  -3.56108  0.36556  2.07135
C   3.21475 -0.67526  2.50168
H   2.16420 -0.98811  2.61326
H   3.65295 -0.57118  3.51170
H   3.75657 -1.47266  1.96909
C   4.68215  1.33722 -1.55056
H   5.32980  1.76374 -0.77238
H   4.96398  1.81475 -2.50733
H   4.89179  0.25986 -1.63996
C   2.94181  3.09052 -0.96423
H   1.87220  3.31412 -0.83112
H   3.30791  3.71899 -1.79744
H   3.49079  3.39898 -0.05723
H  -0.30922  1.30960  1.31572
H   0.44830 -0.78377  1.56720
H  -0.31027  1.09869 -1.17797
B  -0.93031  2.50684 -1.44329
H  -1.83095  2.12265 -2.15876
H   0.04262  2.98304 -1.99104
N  -1.34869  3.13231 -0.16210
H  -2.36327  3.27131 -0.01893
H  -0.74451  1.72303  0.64762
C  -0.56270  4.19677  0.46012
H  -1.13678  4.67748  1.27216
H   0.36431  3.79152  0.91607
H  -0.25341  4.98656 -0.25412
C  -4.42736  5.13993 -0.65765
H  -3.85203  5.92523 -0.14048
H  -5.45883  5.51954 -0.81402
N  -4.33031  3.88345  0.11022
H  -4.88775  3.15665 -0.35104
H  -4.74770  4.01009  1.03854
H  -3.96238  4.99200 -1.64569
